# Supplementary material for: Genome Sequencing and Comparative Genomics of Indian Isolates of Brucella melitensis
Source: Front Microbiol. 2021 Aug 20;12:698069. doi: 10.3389/fmicb.2021.698069 (PMC8417702; doi:10.3389/fmicb.2021.698069)
Supplement: Supplementary Table 1 — The available genome assembly data for Brucella melitensis (355) as on January 26th, 2021 from NCBI were retrieved. [file Table_1.XLSX]

## Sheet: Sheet1
Organism	Strain	Biosample	Bioproject	Ref. Seq assembly	GenBank Assembly	Level	Country	Host	Year
Brucella melitensis	1	SAMEA104369526	PRJEB23353	GCF_000370745.1_Bruc_meli_UK22_04_V1_genomic.fna.gz	GCA_900236585.1	Complete	Norway	Human	2005
Brucella melitensis	1	SAMEA104369535	PRJEB23353	GCF_000370765.1_Bruc_meli_UK23_06_V1_genomic.fna.gz	GCA_900236425.1	Complete	Norway	Human	2010
Brucella melitensis	1	SAMEA104369533	PRJEB23353	GCF_000370785.1_Bruc_meli_Uk24_06_V1_genomic.fna.gz	GCA_900236375.1	Complete	Norway	Human	2003
Brucella melitensis	1	SAMEA104369539	PRJEB23353	GCF_000370805.1_Bruc_meli_UK29_05_V1_genomic.fna.gz	GCA_900236485.1	Complete	Norway	Human	2012
Brucella melitensis	1	SAMEA104369547	PRJEB23353	GCF_000370825.1_Bruc_meli_UK3_06_V1_genomic.fna.gz	GCA_900236495.1	Complete	Norway	Human	2016
Brucella melitensis	1	SAMEA104369528	PRJEB23353	GCF_000370845.1_Bruc_meli_UK31_99_V1_genomic.fna.gz	GCA_900236535.1	Complete	Norway	Human	2006
Brucella melitensis	1	SAMEA104369542	PRJEB23353	GCF_000370865.1_Bruc_meli_UK37_05_V1_genomic.fna.gz	GCA_900236365.1	Complete	Norway	Human	2014
Brucella melitensis	1	SAMEA104369543	PRJEB23353	GCF_000479975.1_Bruc_meli_02-7258_V1_genomic.fna.gz	GCA_900236395.1	Complete	Norway	Human	2014
Brucella melitensis	1	SAMEA104369549	PRJEB23353	GCF_000480095.1_Bruc_meli_02-5863-1_V1_genomic.fna.gz	GCA_900236415.1	Complete	Norway	Human	2016
Brucella melitensis	1	SAMEA104369545	PRJEB23353	GCF_000480215.1_Bruc_meli_11-1823-3434_V1_genomic.fna.gz	GCA_900236455.1	Complete	Norway	Human	2015
Brucella melitensis	1	SAMEA104369540	PRJEB23353	GCF_000685375.1_BMIND1_v1_genomic.fna.gz	GCA_900236545.1	Complete	Norway	Human	2013
Brucella melitensis	1	SAMEA104369536	PRJEB23353	GCF_000740355.1_ASM74035v1_genomic.fna.gz	GCA_900236405.1	Complete	Norway	Human	2010
Brucella melitensis	1	SAMEA104369534	PRJEB23353	GCF_000740395.1_ASM74039v1_genomic.fna.gz	GCA_900236575.1	Complete	Norway	Human	2009
Brucella melitensis	1	SAMEA104369538	PRJEB23353	GCF_000740415.1_ASM74041v1_genomic.fna.gz	GCA_900236435.1	Complete	Norway	Human	2012
Brucella melitensis	1	SAMEA104369541	PRJEB23353	GCF_000938035.1_Brucella_melitensis_Phil1136_12_genomic.fna.gz	GCA_900236385.1	Complete	Norway	Human	2013
Brucella melitensis	1	SAMEA104369527	PRJEB23353	GCF_000940435.1_Brucella_melitensis_MY1483_09_genomic.fna.gz	GCA_900236445.1	Complete	Norway	Human	2006
Brucella melitensis	1	SAMEA104369530	PRJEB23353	GCF_000988815.1_BMEL001-SEQ-1-ASM-1_genomic.fna.gz	GCA_900236525.1	Complete	Norway	Human	1999
Brucella melitensis	1	SAMEA104369532	PRJEB23353	GCF_001302485.1_ASM130248v1_genomic.fna.gz	GCA_900236565.1	Complete	Norway	Human	2003
Brucella melitensis	1	SAMEA104369548	PRJEB23353	GCF_001302495.1_ASM130249v1_genomic.fna.gz	GCA_900236345.1	Complete	Norway	Human	2016
Brucella melitensis	1	SAMEA104369544	PRJEB23353	GCF_001302545.1_ASM130254v1_genomic.fna.gz	GCA_900236515.1	Complete	Norway	Human	2015
Brucella melitensis	1	SAMEA104369531	PRJEB23353	GCF_001307425.1_ASM130742v1_genomic.fna.gz	GCA_900236335.1	Complete	Norway	Human	2002
Brucella melitensis	1	SAMEA104369537	PRJEB23353	GCF_001307445.1_ASM130744v1_genomic.fna.gz	GCA_900236355.1	Complete	Norway	Human	2011
Brucella melitensis	1	SAMEA104369529	PRJEB23353	GCF_001307475.2_ASM130747v2_genomic.fna.gz	GCA_900236555.1	Complete	Norway	Human	1999
Brucella melitensis	1	SAMEA104369546	PRJEB23353	GCF_001431745.1_ASM143174v1_genomic.fna.gz	GCA_900236465.1	Complete	Norway	Human	2016
Brucella melitensis 043	43	SAMN02470982	PRJNA182774		GCA_000331655.1	Scaffold	China	Sheep
Brucella melitensis bv. 3 str. 128	128	SAMN02469335	PRJNA174377	GCF_900417255.1_00-3099-5733_genomic.fna.gz	GCA_000298615.1	Contig	China	Human	1986
Brucella melitensis bv. 1 str. 133	133	SAMN02469341	PRJNA174379	GCF_900446075.1_59071_A01_genomic.fna.gz	GCA_000298595.1	Contig	China	Human	1998
Brucella melitensis 548	548	SAMN02602918	PRJNA236790	GCF_000591005.1	GCA_000591005.1	Contig	Russia	Sheep	1948
Brucella melitensis	20236	SAMN02714221	PRJNA243300	GCF_000331655.1_Brucella_melitensis_043_genomic.fna.gz	GCA_001431745.1	Complete	China	Human	2012
Brucella melitensis 02-7258	7258-02-01	SAMN02334525	PRJNA217071	GCF_002895125.1_ASM289512v1_genomic.fna.gz	GCA_000479975.1	Contig	Unknown	Unknown	Unknown
Brucella melitensis	2008724259	SAMN05559134	PRJNA338470	GCF_000367045.1_Bruc_meli_UK19_04_V1_genomic.fna.gz	GCA_001715485.1	Complete	USA	Human	2007
Brucella melitensis	2010724553	SAMN05578252	PRJNA338970	GCF_002191415.1_ASM219141v1_genomic.fna.gz	GCA_001715465.1	Chromosome	Canada	Human	2010
Brucella melitensis 02-5863-1	02-5863-1	SAMN02334516	PRJNA217062	GCF_002895105.1_ASM289510v1_genomic.fna.gz	GCA_000480095.1	Scaffold	Unknown	Unknown	Unknown
Brucella melitensis 11-1823-3434	11-1823-3434	SAMN02334513	PRJNA217059	GCF_002266745.1_ASM226674v1_genomic.fna.gz	GCA_000480215.1	Contig	Unknown	Unknown	Unknown
Brucella melitensis bv. 1 str. 16M	16M	SAMN02469571	PRJNA82685	GCF_002191695.1_ASM219169v1_genomic.fna.gz	GCA_000250795.2	Contig	China	Unknown	2011
Brucella melitensis bv. 1 str. 16M	16M	SAMN02603416	PRJNA180	GCF_000007125.1_ASM712v1_genomic.fna.gz	GCA_000007125.1	Complete	Unknown	Unknown	Unknown
Brucella melitensis bv. 1 str. 16M	16M	SAMN02795970	PRJNA243895	GCF_000022625.1_ASM2262v1_genomic.fna.gz	GCA_000740415.1	Complete	Unknown	Unknown	Unknown
Brucella melitensis bv. 1 str. 16M	16M	SAMN02595311	PRJNA34747	GCF_002191675.1_ASM219167v1_genomic.fna.gz	GCA_000160295.1	Scaffold	Unknown	Unknown	Unknown
Brucella melitensis 16M13W	16M13W	SAMN02469570	PRJNA82689	GCF_900236555.1_Bru_genome5_genomic.fna.gz	GCA_000250835.2	Contig	Unknown	Mice	2011
Brucella melitensis 16M1W	16M1W	SAMN02469567	PRJNA82687	GCF_900236585.1_Bru_genome1_genomic.fna.gz	GCA_000250815.2	Contig	Unknown	Mice	2011
Brucella melitensis	2007BM/1	SAMN07580939	PRJNA400844		GCA_002290125.1	Chromosome	India	Human	2007
Brucella melitensis	2011.TE.1164.1.1	SAMN08887990	PRJNA472876	GCF_006507325.1_ASM650732v1_genomic.fna.gz	GCA_006506925.1	Contig	Italy	Sheep	2011
Brucella melitensis	2011.TE.1169.1.1	SAMN08887988	PRJNA472876	GCF_006506125.1_ASM650612v1_genomic.fna.gz	GCA_006506985.1	Contig	Italy	Goat	2011
Brucella melitensis	2011.TE.1171.1.1	SAMN08887989	PRJNA472876	GCF_006506115.1_ASM650611v1_genomic.fna.gz	GCA_006506235.1	Contig	Italy	Sheep	2011
Brucella melitensis	2011.TE.11782.1.1	SAMN08887984	PRJNA472876	GCF_003994105.1_ASM399410v1_genomic.fna.gz	GCA_006507475.1	Contig	Italy	Goat	2011
Brucella melitensis	2011.TE.11789.1.1	SAMN08887996	PRJNA472876	GCF_002204295.1_ASM220429v1_genomic.fna.gz	GCA_006507855.1	Contig	Italy	Sheep	2011
Brucella melitensis	2011.TE.11791.1.1	SAMN08887994	PRJNA472876	GCF_006506505.1_ASM650650v1_genomic.fna.gz	GCA_006506835.1	Contig	Italy	Sheep	2011
Brucella melitensis	2011.TE.11793.1.1	SAMN08887993	PRJNA472876	GCF_006507425.1_ASM650742v1_genomic.fna.gz	GCA_006506855.1	Contig	Italy	Goat	2011
Brucella melitensis	2011.TE.11798.1.1	SAMN08887979	PRJNA472876	GCF_006506545.1_ASM650654v1_genomic.fna.gz	GCA_006506965.1	Contig	Italy	Sheep	2011
Brucella melitensis	2011.TE.11802.1.1	SAMN08887983	PRJNA472876	GCF_006507245.1_ASM650724v1_genomic.fna.gz	GCA_006506125.1	Contig	Italy	Goat	2011
Brucella melitensis	2011.TE.11803.1.1	SAMN08888005	PRJNA472876	GCF_006506635.1_ASM650663v1_genomic.fna.gz	GCA_006506005.1	Contig	Italy	Goat	2011
Brucella melitensis	2011.TE.11805.1.1	SAMN08888004	PRJNA472876	GCF_006507745.1_ASM650774v1_genomic.fna.gz	GCA_006506225.1	Contig	Italy	Cattle	2011
Brucella melitensis	2011.TE.11810.1.1	SAMN08888008	PRJNA472876	GCF_009789435.1_ASM978943v1_genomic.fna.gz	GCA_006507465.1	Contig	Italy	Goat	2011
Brucella melitensis	2011.TE.11814.1.1	SAMN08887972	PRJNA472876	GCF_006507065.1_ASM650706v1_genomic.fna.gz	GCA_006507445.1	Contig	Italy	Sheep	2015
Brucella melitensis	2011.TE.11815.1.1	SAMN08887973	PRJNA472876	GCF_002262955.1_ASM226295v1_genomic.fna.gz	GCA_006507685.1	Contig	Italy	Sheep	2011
Brucella melitensis	2011.TE.11821.1.1	SAMN08887974	PRJNA472876	GCF_006506295.1_ASM650629v1_genomic.fna.gz	GCA_006506115.1	Contig	Italy	Sheep	2011
Brucella melitensis	2011.TE.11826.1.1	SAMN08888014	PRJNA472876	GCF_006507075.1_ASM650707v1_genomic.fna.gz	GCA_006506205.1	Contig	Italy	Sheep	2011
Brucella melitensis	2011.TE.11828.1.1	SAMN08888000	PRJNA472876	GCF_006506725.1_ASM650672v1_genomic.fna.gz	GCA_006506025.1	Contig	Italy	Cattle	2011
Brucella melitensis	2011.TE.11842.1.1	SAMN08887981	PRJNA472876	GCF_006506605.1_ASM650660v1_genomic.fna.gz	GCA_006507905.1	Contig	Italy	Sheep	2011
Brucella melitensis	2011.TE.11844.1.1	SAMN08888003	PRJNA472876	GCF_003516065.1_ASM351606v1_genomic.fna.gz	GCA_006517305.1	Contig	Italy	Sheep	2011
Brucella melitensis	2011.TE.12372.1.1	SAMN08887964	PRJNA472876	GCF_008761615.1_ASM876161v1_genomic.fna.gz	GCA_006505995.1	Contig	Italy	Sheep	2011
Brucella melitensis	2011.TE.12373.1.1	SAMN08887963	PRJNA472876	GCF_006507975.1_ASM650797v1_genomic.fna.gz	GCA_006505935.1	Contig	Italy	Sheep	2011
Brucella melitensis	2011.TE.12841.1.1	SAMN08887962	PRJNA472876	GCF_002266775.1_ASM226677v1_genomic.fna.gz	GCA_006507825.1	Contig	Italy	Sheep	2011
Brucella melitensis	2011.TE.12849.1.1	SAMN08887965	PRJNA472876	GCF_006507695.1_ASM650769v1_genomic.fna.gz	GCA_006506875.1	Contig	Italy	Sheep	2011
Brucella melitensis	2011.TE.13541.1.1	SAMN08887966	PRJNA472876	GCF_008761595.1_ASM876159v1_genomic.fna.gz	GCA_006517325.1	Contig	Italy	goat	2011
Brucella melitensis	2011.TE.19513.1.1	SAMN08887955	PRJNA472876	GCF_006506835.1_ASM650683v1_genomic.fna.gz	GCA_006507815.1	Contig	Italy	Human	2011
Brucella melitensis	2011.TE.1994.1.1	SAMN08887959	PRJNA472876	GCF_006506575.1_ASM650657v1_genomic.fna.gz	GCA_006507425.1	Contig	Italy	Sheep	2011
Brucella melitensis	2011.TE.1995.1.1	SAMN08888022	PRJNA472876	GCF_002192195.1_ASM219219v1_genomic.fna.gz	GCA_006506575.1	Contig	Italy	Goat	2011
Brucella melitensis	2011.TE.21031.1.1	SAMN08887956	PRJNA472876	GCF_003994095.1_ASM399409v1_genomic.fna.gz	GCA_006507645.1	Contig	Italy	Goat	2011
Brucella melitensis	2011.TE.21687.1.1	SAMN08887986	PRJNA472876	GCF_006506685.1_ASM650668v1_genomic.fna.gz	GCA_006506625.1	Contig	Italy	Sheep	2011
Brucella melitensis	2011.TE.2299.1.1	SAMN08887992	PRJNA472876	GCF_006507105.1_ASM650710v1_genomic.fna.gz	GCA_006506935.1	Contig	Italy	Sheep	2011
Brucella melitensis	2011.TE.2461.1.1	SAMN08887961	PRJNA472876	GCF_006506665.1_ASM650666v1_genomic.fna.gz	GCA_006506095.1	Contig	Italy	Goat	2011
Brucella melitensis	2011.TE.3922.1.1	SAMN08887957	PRJNA472876	GCF_006506565.1_ASM650656v1_genomic.fna.gz	GCA_006505895.1	Contig	Italy	Goat	2011
Brucella melitensis	2011.TE.4467.1.1	SAMN08888009	PRJNA472876	GCF_006507665.1_ASM650766v1_genomic.fna.gz	GCA_006517295.1	Contig	Italy	Sheep	2011
Brucella melitensis	2011.TE.4471.1.1	SAMN08888010	PRJNA472876	GCF_006506195.1_ASM650619v1_genomic.fna.gz	GCA_006507595.1	Contig	Italy	Sheep	2011
Brucella melitensis	2011.TE.4474.1.1	SAMN08888011	PRJNA472876	GCF_006506135.1_ASM650613v1_genomic.fna.gz	GCA_006507455.1	Contig	Italy	Sheep	2011
Brucella melitensis	2011.TE.4478.1.1	SAMN08888015	PRJNA472876	GCF_006506105.1_ASM650610v1_genomic.fna.gz	GCA_006506895.1	Contig	Italy	Sheep	2011
Brucella melitensis	2011.TE.4479.1.1	SAMN08888012	PRJNA472876	GCF_006506095.1_ASM650609v1_genomic.fna.gz	GCA_006506195.1	Contig	Italy	Sheep	2011
Brucella melitensis	2011.TE.4480.1.1	SAMN08888007	PRJNA472876	GCF_006507375.1_ASM650737v1_genomic.fna.gz	GCA_006507375.1	Contig	Italy	Sheep	2011
Brucella melitensis	2011.TE.4484.1.1	SAMN08887975	PRJNA472876	GCF_006506035.1_ASM650603v1_genomic.fna.gz	GCA_006507545.1	Contig	Italy	Sheep	2011
Brucella melitensis	2011.TE.4486.1.1	SAMN08888013	PRJNA472876	GCF_006507365.1_ASM650736v1_genomic.fna.gz	GCA_006506215.1	Contig	Italy	Sheep	2011
Brucella melitensis	2011.TE.4488.1.1	SAMN08888006	PRJNA472876	GCF_900236515.1_Bru_genome43_genomic.fna.gz	GCA_006505925.1	Contig	Italy	Goat	2011
Brucella melitensis	2011.TE.4491.1.1	SAMN08888002	PRJNA472876	GCF_006508035.1_ASM650803v1_genomic.fna.gz	GCA_006507565.1	Contig	Italy	Sheep	2011
Brucella melitensis	2011.TE.4496.1.1	SAMN08887971	PRJNA472876	GCF_006506235.1_ASM650623v1_genomic.fna.gz	GCA_006506035.1	Contig	Italy	Sheep	2011
Brucella melitensis	2011.TE.4500.1.1	SAMN08887978	PRJNA472876	GCF_006506425.1_ASM650642v1_genomic.fna.gz	GCA_006506015.1	Contig	Italy	Sheep	2011
Brucella melitensis	2011.TE.6057.1.1	SAMN08888023	PRJNA472876	GCF_004208695.1_ASM420869v1_genomic.fna.gz	GCA_006506995.1	Contig	Italy	Sheep	2011
Brucella melitensis	2011.TE.6076.1.1	SAMN08888024	PRJNA472876	GCF_002204265.1_ASM220426v1_genomic.fna.gz	GCA_006507745.1	Contig	Italy	Cattle	2011
Brucella melitensis	2011.TE.6299.1.1	SAMN08887958	PRJNA472876	GCF_002192175.1_ASM219217v1_genomic.fna.gz	GCA_006507875.1	Contig	Italy	Human	2011
Brucella melitensis	2011.TE.6299.1.2	SAMN08887960	PRJNA472876	GCF_006506675.1_ASM650667v1_genomic.fna.gz	GCA_006507585.1	Contig	Italy	Human	2011
Brucella melitensis	2011.TE.6837.1.1	SAMN08888018	PRJNA472876	GCF_006506625.1_ASM650662v1_genomic.fna.gz	GCA_006506815.1	Contig	Italy	Sheep	2011
Brucella melitensis	2011.TE.6838.1.1	SAMN08888019	PRJNA472876	GCF_006506225.1_ASM650622v1_genomic.fna.gz	GCA_006506105.1	Contig	Italy	Sheep	2011
Brucella melitensis	2011.TE.6839.1.1	SAMN08888020	PRJNA472876	GCF_006506965.1_ASM650696v1_genomic.fna.gz	GCA_006506975.1	Contig	Italy	Sheep	2011
Brucella melitensis	2011.TE.6840.1.1	SAMN08887977	PRJNA472876	GCF_006507285.1_ASM650728v1_genomic.fna.gz	GCA_006506135.1	Contig	Italy	Sheep	2011
Brucella melitensis	2011.TE.6844.1.1	SAMN08888021	PRJNA472876	GCF_006507595.1_ASM650759v1_genomic.fna.gz	GCA_006507555.1	Contig	Italy	Sheep	2011
Brucella melitensis	2011.TE.744.1.1	SAMN08887976	PRJNA472876	GCF_006507295.1_ASM650729v1_genomic.fna.gz	GCA_006507495.1	Contig	Italy	Cattle	2011
Brucella melitensis	2011.TE.7556.1.1	SAMN08887991	PRJNA472876	GCF_002266765.1_ASM226676v1_genomic.fna.gz	GCA_006506725.1	Contig	Italy	Sheep	2011
Brucella melitensis	2012.TE.18485.1.1	SAMN08887999	PRJNA472876	GCF_006507765.1_ASM650776v1_genomic.fna.gz	GCA_006507175.1	Contig	Italy	Sheep	2012
Brucella melitensis	2012.TE.24226.1.1	SAMN08887968	PRJNA472876	GCF_006517325.1_ASM651732v1_genomic.fna.gz	GCA_006507325.1	Contig	Italy	Sheep	2012
Brucella melitensis	2012.TE.24240.1.1	SAMN08887969	PRJNA472876	GCF_006508005.1_ASM650800v1_genomic.fna.gz	GCA_006507125.1	Contig	Italy	Sheep	2012
Brucella melitensis	2013.TE.13528.1.1	SAMN08887997	PRJNA472876	GCF_900446095.1_59071_B01_genomic.fna.gz	GCA_006506675.1	Contig	Italy	Sheep	2013
Brucella melitensis	2013.TE.15003.1.1	SAMN08887980	PRJNA472876	GCF_900236415.1_Bru_genome48_genomic.fna.gz	GCA_006506735.1	Contig	Italy	Sheep	2013
Brucella melitensis	2013.TE.15005.1.1	SAMN08887998	PRJNA472876	GCF_009789345.1_ASM978934v1_genomic.fna.gz	GCA_006508015.1	Contig	Italy	Sheep	2013
Brucella melitensis	2013.TE.15016.1.1	SAMN08887987	PRJNA472876	GCF_900236535.1_Bru_genome4_genomic.fna.gz	GCA_006506485.1	Contig	Italy	Sheep	2013
Brucella melitensis	2013.TE.15019.1.1	SAMN08888001	PRJNA472876	GCF_900417225.1_00-2529-3_genomic.fna.gz	GCA_006507165.1	Contig	Italy	Sheep	2013
Brucella melitensis	2013.TE.15021.1.1	SAMN08887982	PRJNA472876	GCF_900236545.1_Bru_genome36_genomic.fna.gz	GCA_006507335.1	Contig	Italy	Sheep	2013
Brucella melitensis	2013.TE.15028.1.1	SAMN08887970	PRJNA472876	GCF_900236495.1_Bru_genome46_genomic.fna.gz	GCA_006507225.1	Contig	Italy	Human	2013
Brucella melitensis	2013.TE.15029.1.1	SAMN08887985	PRJNA472876	GCF_006506935.1_ASM650693v1_genomic.fna.gz	GCA_006506635.1	Contig	Italy	Cattle	2013
Brucella melitensis	2013.TE.2547.1.1	SAMN08888025	PRJNA472876	GCF_009789445.1_ASM978944v1_genomic.fna.gz	GCA_006507695.1	Contig	Italy	Human	2013
Brucella melitensis	2014.TE.16510.1.2	SAMN08887935	PRJNA472876	GCF_006507545.1_ASM650754v1_genomic.fna.gz	GCA_006508005.1	Contig	Italy	Goat	2014
Brucella melitensis	2014.TE.16510.1.7	SAMN08887946	PRJNA472876	GCF_006508015.1_ASM650801v1_genomic.fna.gz	GCA_006507765.1	Contig	Italy	Goat	2014
Brucella melitensis	2015.CB.2220.1.19	SAMN08887923	PRJNA472876	GCF_006507165.1_ASM650716v1_genomic.fna.gz	GCA_006507295.1	Contig	Italy	Sheep	2015
Brucella melitensis	2015.CB.3742.1.20	SAMN08887925	PRJNA472876	GCF_006506485.1_ASM650648v1_genomic.fna.gz	GCA_006508025.1	Contig	Italy	Sheep	2015
Brucella melitensis	2015.CB.3742.1.27	SAMN08887938	PRJNA472876	GCF_006507555.1_ASM650755v1_genomic.fna.gz	GCA_006507235.1	Contig	Italy	Sheep	2015
Brucella melitensis	2015.IS.2529.1.14	SAMN08887933	PRJNA472876	GCF_006507495.1_ASM650749v1_genomic.fna.gz	GCA_006507915.1	Contig	Italy	Goat	2015
Brucella melitensis	2015.IS.2533.1.11	SAMN08887926	PRJNA472876	GCF_006507345.1_ASM650734v1_genomic.fna.gz	GCA_006506295.1	Contig	Italy	Sheep	2015
Brucella melitensis	2015.IS.2547.1.11	SAMN08887919	PRJNA472876	GCF_006507475.1_ASM650747v1_genomic.fna.gz	GCA_006507665.1	Contig	Italy	Sheep	2015
Brucella melitensis	2015.IS.2566.1.9	SAMN08887918	PRJNA472876	GCF_006506395.1_ASM650639v1_genomic.fna.gz	GCA_006506605.1	Contig	Italy	Sheep	2015
Brucella melitensis	2015.IS.3088.1.30	SAMN08887939	PRJNA472876	GCF_006517315.1_ASM651731v1_genomic.fna.gz	GCA_006506515.1	Contig	Italy	Sheep	2015
Brucella melitensis	2015.IS.3088.1.42	SAMN08887920	PRJNA472876	GCF_006507685.1_ASM650768v1_genomic.fna.gz	GCA_006506425.1	Contig	Italy	Sheep	2015
Brucella melitensis	2015.IS.3413.1.7	SAMN08887928	PRJNA472876	GCF_006507675.1_ASM650767v1_genomic.fna.gz	GCA_006506385.1	Contig	Italy	Sheep	2015
Brucella melitensis	2015.IS.3681.1.8	SAMN08887940	PRJNA472876	GCF_006506385.1_ASM650638v1_genomic.fna.gz	GCA_006506505.1	Contig	Italy	Sheep	2015
Brucella melitensis	2015.IS.5088.1.8	SAMN08887921	PRJNA472876	GCF_900236435.1_Bru_genome23_genomic.fna.gz	GCA_006506545.1	Contig	Italy	Sheep	2015
Brucella melitensis	2015.IS.5947.1.7	SAMN08887949	PRJNA472876	GCF_006507125.1_ASM650712v1_genomic.fna.gz	GCA_006506785.1	Contig	Italy	Sheep	2015
Brucella melitensis	2015.IS.6043.1.8	SAMN08887948	PRJNA472876	GCF_009017355.1_ASM901735v1_genomic.fna.gz	GCA_006507015.1	Contig	Italy	Cattle	2015
Brucella melitensis	2015.TE.11843.1.1	SAMN08887951	PRJNA472876	GCF_006506925.1_ASM650692v1_genomic.fna.gz	GCA_006507105.1	Contig	Italy	Unknown	2015
Brucella melitensis	2015.TE.11845.1.1	SAMN08887952	PRJNA472876	GCF_006507815.1_ASM650781v1_genomic.fna.gz	GCA_006507135.1	Contig	Italy	Unknown	2015
Brucella melitensis	2015.TE.11847.1.1	SAMN08887954	PRJNA472876	GCF_006506205.1_ASM650620v1_genomic.fna.gz	GCA_006507775.1	Contig	Italy	Unknown	2015
Brucella melitensis	2015.TE.11847.1.2	SAMN08887953	PRJNA472876	GCF_006505935.1_ASM650593v1_genomic.fna.gz	GCA_006506665.1	Contig	Italy	Unknown	2015
Brucella melitensis	2015.TE.11849.1.3	SAMN08887937	PRJNA472876	GCF_900236335.1_Bru_genome7_genomic.fna.gz	GCA_006507945.1	Contig	Italy	Sheep	2015
Brucella melitensis	2015.TE.16142.1.1	SAMN08887936	PRJNA472876	GCF_006507445.1_ASM650744v1_genomic.fna.gz	GCA_006506745.1	Contig	Italy	Sheep	2015
Brucella melitensis	2015.TE.16142.1.2	SAMN08887941	PRJNA472876	GCF_006507185.1_ASM650718v1_genomic.fna.gz	GCA_006507975.1	Contig	Italy	Sheep	2015
Brucella melitensis	2015.TE.16165.1.2	SAMN08887942	PRJNA472876	GCF_006507465.1_ASM650746v1_genomic.fna.gz	GCA_006507245.1	Contig	Italy	Sheep	2015
Brucella melitensis	2015.TE.16173.1.1	SAMN08887929	PRJNA472876	GCF_006506435.1_ASM650643v1_genomic.fna.gz	GCA_006506685.1	Contig	Italy	Goat	2015
Brucella melitensis	2015.TE.16181.1.1	SAMN08887934	PRJNA472876	GCF_006506465.1_ASM650646v1_genomic.fna.gz	GCA_006507365.1	Contig	Italy	Goat	2015
Brucella melitensis	2015.TE.16189.1.1	SAMN08887943	PRJNA472876	GCF_006505995.1_ASM650599v1_genomic.fna.gz	GCA_006506465.1	Contig	Italy	Sheep	2015
Brucella melitensis	2015.TE.16194.1.1	SAMN08887944	PRJNA472876	GCF_006507455.1_ASM650745v1_genomic.fna.gz	GCA_006507075.1	Contig	Italy	Sheep	2015
Brucella melitensis	2015.TE.16200.1.1	SAMN08887930	PRJNA472876	GCF_014270005.1_ASM1427000v1_genomic.fna.gz	GCA_006507285.1	Contig	Italy	Sheep	2015
Brucella melitensis	2015.TE.21824.1.1	SAMN08887922	PRJNA472876	GCF_006507175.1_ASM650717v1_genomic.fna.gz	GCA_006507965.1	Contig	Italy	Sheep	2015
Brucella melitensis	2015.TE.21825.1.1	SAMN08887932	PRJNA472876	GCF_006506515.1_ASM650651v1_genomic.fna.gz	GCA_006507345.1	Contig	Italy	Sheep	2015
Brucella melitensis	2015.TE.26270.1.1	SAMN08887995	PRJNA472876	GCF_009823705.1_ASM982370v1_genomic.fna.gz	GCA_006507065.1	Contig	Italy	Human	2015
Brucella melitensis	2016.CB.1265.1.7	SAMN08887947	PRJNA472876	GCF_009017395.1_ASM901739v1_genomic.fna.gz	GCA_006506395.1	Contig	Italy	Cattle	2016
Brucella melitensis	2016.TE.17270.1.1	SAMN08887950	PRJNA472876	GCF_006508025.1_ASM650802v1_genomic.fna.gz	GCA_006517335.1	Contig	Italy	Sheep	2016
Brucella melitensis	2016.TE.17271.1.1	SAMN08887924	PRJNA472876	GCF_006507235.1_ASM650723v1_genomic.fna.gz	GCA_006517315.1	Contig	Italy	Cattle	2016
Brucella melitensis	2016.TE.6008.1.1	SAMN08888017	PRJNA472876	GCF_006506215.1_ASM650621v1_genomic.fna.gz	GCA_006506435.1	Contig	Italy	Ibex	2016
Brucella melitensis	2016.TE.6344.1.1	SAMN08887967	PRJNA472876	GCF_006507225.1_ASM650722v1_genomic.fna.gz	GCA_006508035.1	Contig	Italy	Human	2016
Brucella melitensis	2016.TE.703.1.2	SAMN08887945	PRJNA472876	GCF_006507015.1_ASM650701v1_genomic.fna.gz	GCA_006507675.1	Contig	Italy	Sheep	2015
Brucella melitensis	2016.TE.705.1.1	SAMN08887931	PRJNA472876	GCF_006507135.1_ASM650713v1_genomic.fna.gz	GCA_006507185.1	Contig	Italy	Sheep	2015
Brucella melitensis	2017.TE.3072.1.1	SAMN08888016	PRJNA472876	GCF_900236485.1_Bru_genome24_genomic.fna.gz	GCA_006506565.1	Contig	Italy	Human	2017
Brucella melitensis bv. 2 str. 63/9	63/9	SAMN02786857	PRJNA243893	GCF_001608355.1_BMEL002-SEQ-1-ASM-1_genomic.fna.gz	GCA_000740395.1	Chromosome	India	Human	Unknown
Brucella melitensis bv. 2 str. 63/9	63/9	SAMN02595294	PRJNA33577	GCF_900236525.1_Bru_genome6_genomic.fna.gz	GCA_000182235.1	Contig	Unknown	Unknown	Unknown
Brucella melitensis 64/150	64/150	SAMN00811206	PRJNA173588	GCF_003516045.1_ASM351604v1_genomic.fna.gz	GCA_000366845.1	Contig	Unknown	Unknown	1964
Brucella melitensis 66/59	66/59	SAMN00811207	PRJNA173632	GCF_002263015.1_ASM226301v1_genomic.fna.gz	GCA_000366865.1	Contig	India	Sheep	1966
Brucella melitensis ADMAS-G1	ADMAS-G1	SAMN02470286	PRJNA209795	GCF_000444515.1	GCA_000444515.1	Contig	India	Goat	2013
Brucella melitensis ATCC 23457	ATCC 23457	SAMN02604296	PRJNA30561	GCF_000366925.1_Bruc_meli_F10_05-2_V1_genomic.fna.gz	GCA_000022625.1	Complete	Unknown	Unknown	Unknown
Brucella melitensis B115	B115	SAMN01798236	PRJNA178706	GCF_002191755.1_ASM219175v1_genomic.fna.gz	GCA_000365865.1	Contig	Malta	Goat	1962
Brucella melitensis	B15	SAMN10829699	PRJNA517393	GCF_000292065.1_ASM29206v1_genomic.fna.gz	GCA_004208675.1	Complete	China	Human	2018
Brucella melitensis	B29	SAMN10829700	PRJNA517393	GCF_000250815.1_ASM25081v2_genomic.fna.gz	GCA_004208655.1	Complete	China	Human	2018
Brucella melitensis	B7	SAMN10518779	PRJNA508265	GCF_002192135.1_ASM219213v1_genomic.fna.gz	GCA_003991385.1	Scaffold	China	Human	2016
Brucella melitensis	B9	SAMN10829698	PRJNA517393	GCF_000292165.1_ASM29216v2_genomic.fna.gz	GCA_004208695.1	Complete	China	Human	2018
Brucella melitensis bv. 1	BB1	SAMN03380772	PRJNA266085	GCF_003205535.1_ASM320553v1_genomic.fna.gz	GCA_003993875.1	Contig	China	Human	1973
Brucella melitensis bv. 1	BB10	SAMN03381106	PRJNA266059	GCF_003993965.1_ASM399396v1_genomic.fna.gz	GCA_003993895.1	Contig	China	Human	2012
Brucella melitensis bv. 3	BB15	SAMN03382535	PRJNA266089	GCF_002953595.1_ASM295359v1_genomic.fna.gz	GCA_003994105.1	Contig	China	Sheep	2010
Brucella melitensis bv. 1	BB17	SAMN03382540	PRJNA266066	GCF_003993905.1_ASM399390v1_genomic.fna.gz	GCA_003994185.1	Contig	China	Goat	2010
Brucella melitensis bv. 3	BB18	SAMN03382541	PRJNA266067	GCF_003993875.1_ASM399387v1_genomic.fna.gz	GCA_003994205.1	Contig	China	Sheep	2013
Brucella melitensis bv. 3	BB19	SAMN03382542	PRJNA266068	GCF_003991385.1_ASM399138v1_genomic.fna.gz	GCA_003994095.1	Contig	China	Human	2011
Brucella melitensis bv. 1	BB2	SAMN03380773	PRJNA266086	GCF_003432005.1_ASM343200v1_genomic.fna.gz	GCA_003993905.1	Contig	China	Goat	1957
Brucella melitensis bv. 3	BB20	SAMN03382543	PRJNA266069	GCF_003993935.1_ASM399393v1_genomic.fna.gz	GCA_003994115.1	Contig	China	Human	2011
Brucella melitensis bv. 3	BB3	SAMN03380775	PRJNA266087	GCF_003993855.1_ASM399385v1_genomic.fna.gz	GCA_003993935.1	Contig	China	Goat	1980
Brucella melitensis bv. 3	BB4	SAMN03380776	PRJNA266088	GCF_003993895.1_ASM399389v1_genomic.fna.gz	GCA_003993955.1	Contig	China	Human	1957
Brucella melitensis bv. 3	BB5	SAMN03380818	PRJNA266054	GCF_003993825.1_ASM399382v1_genomic.fna.gz	GCA_003993965.1	Contig	China	Human	2012
Brucella melitensis bv. 1	BB6	SAMN03380770	PRJNA266055	GCF_003989875.1_ASM398987v1_genomic.fna.gz	GCA_003993825.1	Contig	China	Goat	1963
Brucella melitensis bv. 3	BB7	SAMN03380820	PRJNA266056	GCF_003989885.1_ASM398988v1_genomic.fna.gz	GCA_003993995.1	Contig	China	Goat	1980
Brucella melitensis bv. 3	BB8	SAMN03381084	PRJNA266057	GCF_003993955.1_ASM399395v1_genomic.fna.gz	GCA_003994015.1	Contig	China	Goat	1991
Brucella melitensis bv. 1	BB9	SAMN03381105	PRJNA266058	GCF_003989895.1_ASM398989v1_genomic.fna.gz	GCA_003993855.1	Contig	China	Goat	1990
Brucella melitensis bv. 1 str. BCB028	BCB028	SAMN02469337	PRJNA170705	GCF_900446085.1_59302_C02_genomic.fna.gz	GCA_000292165.2	Contig	China	Sheep	1956
Brucella melitensis bv. 1 str. BCB033	BCB033	SAMN02469345	PRJNA170707	GCF_900446035.1_59071_C01_genomic.fna.gz	GCA_000292085.2	Contig	China	Human	2006
Brucella melitensis BG2 (S27)	BG2 (S27)	SAMN00839732	PRJNA173535	GCF_002192115.1_ASM219211v1_genomic.fna.gz	GCA_000370625.1	Scaffold	Pakistan	Goat	2008
Brucella melitensis	BL	SAMN07508058	PRJNA398310	GCF_000158735.1_ASM15873v1_genomic.fna.gz	GCA_002263015.1	Complete	China	Cattle	2012
Brucella melitensis bv. 3	BM IND1	SAMN02699098	PRJNA242605	GCF_900417235.1_00-2782_genomic.fna.gz	GCA_000685375.1	Contig	India	Goat	2007
Brucella melitensis	BMM 13/15	SAMN06687272	PRJNA380526	GCF_006517295.1_ASM651729v1_genomic.fna.gz	GCA_002204335.1	Contig	Malaysia	Human	2015
Brucella melitensis	BMM 15/15	SAMN06687274	PRJNA380526	GCF_009789415.1_ASM978941v1_genomic.fna.gz	GCA_002204295.1	Contig	Malaysia	Human	2015
Brucella melitensis	BMM 19/15	SAMN06687275	PRJNA380526	GCF_900236455.1_Bru_genome44_genomic.fna.gz	GCA_002204345.1	Contig	Malaysia	Human	2015
Brucella melitensis	BMM26/15	SAMN06644734	PRJNA380526	GCF_006506975.1_ASM650697v1_genomic.fna.gz	GCA_002204265.1	Contig	Malaysia	Human	2015
Brucella melitensis	BmWS93	SAMN10439570	PRJNA505925	GCF_000366585.1_Bruc_meli_UK22_06_V1_genomic.fna.gz	GCA_003856415.1	Complete	China	Human	2015
Brucella melitensis	Br.m-1252/10-Geo	SAMN05615423	PRJNA339926	GCF_006506855.1_ASM650685v1_genomic.fna.gz	GCA_001856295.1	Contig	Georgia	Cattle	2010
Brucella melitensis	Br.m-1268/11-Geo	SAMN05615424	PRJNA339926	GCF_003993995.1_ASM399399v1_genomic.fna.gz	GCA_001856365.1	Contig	Georgia	Cattle	2011
Brucella melitensis	Br.m-1771/12-Geo	SAMN05615422	PRJNA339926	GCF_006507585.1_ASM650758v1_genomic.fna.gz	GCA_001856285.1	Contig	Georgia	Human	2012
Brucella melitensis	BRUC048	SAMN04260152	PRJNA257008	GCF_006506025.1_ASM650602v1_genomic.fna.gz	GCA_001608355.1	Contig	Egypt	Unknown	2015
Brucella melitensis	BRUC101	SAMN04260151	PRJNA257008	GCF_006507645.1_ASM650764v1_genomic.fna.gz	GCA_001608425.1	Contig	Egypt	Unknown	Unknown
Brucella melitensis	Brucella melitensis biovar 3	SAMEA4681502	PRJEB26921	GCF_004208655.1_ASM420865v1_genomic.fna.gz	GCA_900417205.1	Contig	France	Unknown	2000
Brucella melitensis	Brucella melitensis biovar 3	SAMEA4681503	PRJEB26921	GCF_006506015.1_ASM650601v1_genomic.fna.gz	GCA_900417215.1	Contig	France	Human	2000
Brucella melitensis	Brucella melitensis biovar 3	SAMEA4681505	PRJEB26921	GCF_006506985.1_ASM650698v1_genomic.fna.gz	GCA_900417235.1	Contig	France	Sheep	2000
Brucella melitensis	Brucella melitensis biovar 3	SAMEA4681507	PRJEB26921	GCF_006506995.1_ASM650699v1_genomic.fna.gz	GCA_900417255.1	Scaffold	France	Sheep	2000
Brucella melitensis	Brucella melitensis biovar 3	SAMEA4681506	PRJEB26921	GCF_006507565.1_ASM650756v1_genomic.fna.gz	GCA_900417245.1	Contig	France	Goat	2000
Brucella melitensis	Brucella melitensis biovar 3	SAMEA4681501	PRJEB26921	GCF_006507945.1_ASM650794v1_genomic.fna.gz	GCA_900417195.1	Scaffold	France	Cattle	2001
Brucella melitensis	Brucella melitensis biovar 3	SAMEA4681504	PRJEB26921	GCF_006507965.1_ASM650796v1_genomic.fna.gz	GCA_900417225.1	Scaffold	France	Goat	2000
Brucella melitensis	Bruxj08	SAMN13567307	PRJNA448490	GCF_002278695.1_ASM227869v1_genomic.fna.gz	GCA_009789335.1	Contig	China	Sheep	2011
Brucella melitensis	Bruxj09	SAMN13567308	PRJNA448490	GCF_002278715.1_ASM227871v1_genomic.fna.gz	GCA_009789305.1	Contig	China	Sheep	2014
Brucella melitensis	Bruxj20	SAMN13567303	PRJNA448490	GCF_004208675.1_ASM420867v1_genomic.fna.gz	GCA_009789465.1	Contig	China	Sheep	2013
Brucella melitensis	Bruxj21	SAMN13567309	PRJNA448490	GCF_002278735.1_ASM227873v1_genomic.fna.gz	GCA_009789295.1	Contig	China	Sheep	2013
Brucella melitensis	Bruxj38	SAMN13567306	PRJNA448490	GCF_002763615.1_ASM276361v1_genomic.fna.gz	GCA_009789395.1	Contig	China	Sheep	2014
Brucella melitensis	Bruxj71	SAMN13567305	PRJNA448490	GCF_002631235.1_ASM263123v1_genomic.fna.gz	GCA_009789415.1	Contig	China	Sheep	2015
Brucella melitensis	Bruxj84	SAMN13567304	PRJNA448490	GCF_002278675.1_ASM227867v1_genomic.fna.gz	GCA_009789435.1	Contig	China	Sheep	2014
Brucella melitensis	BwIM_AFG_63	SAMN05932969	PRJNA347914	GCF_000366845.1_Bruc_meli_64_150_V1_genomic.fna.gz	GCA_002191235.1	Complete	Afghanistan	Human	2016
Brucella melitensis	BwIM_ALB_46	SAMN05932954	PRJNA347914	GCF_001702305.1_ASM170230v1_genomic.fna.gz	GCA_002191255.1	Chromosome	Albania	Human	2015
Brucella melitensis	BwIM_BGR_21	SAMN05932986	PRJNA347914	GCF_002191355.1_ASM219135v1_genomic.fna.gz	GCA_002191855.1	Chromosome	Bulgaria	Human	2016
Brucella melitensis	BwIM_IRN_28	SAMN05932957	PRJNA347914	GCF_002191295.1_ASM219129v1_genomic.fna.gz	GCA_002191275.1	Chromosome	Iran	Human	2014
Brucella melitensis	BwIM_IRN_37	SAMN05932947	PRJNA347914	GCF_000250775.1_ASM25077v2_genomic.fna.gz	GCA_002191295.1	Complete	Iran	Human	2015
Brucella melitensis	BwIM_IRQ_11	SAMN05932931	PRJNA347914	GCF_002191255.1_ASM219125v1_genomic.fna.gz	GCA_002191315.1	Chromosome	Iraq	Human	2014
Brucella melitensis	BwIM_IRQ_32	SAMN05932974	PRJNA347914	GCF_000192885.1_ASM19288v1_genomic.fna.gz	GCA_002191335.1	Complete	Iraq	Human	2014
Brucella melitensis	BwIM_IRQ_43	SAMN05932959	PRJNA347914	GCF_002191575.1_ASM219157v1_genomic.fna.gz	GCA_002191875.1	Chromosome	Iraq	Human	2015
Brucella melitensis	BwIM_ITA_45	SAMN05932955	PRJNA347914	GCF_000367025.1_Bruc_meli_R3_07-2_V1_genomic.fna.gz	GCA_002191355.1	Complete	Italy	Human	2015
Brucella melitensis	BwIM_ITA_55	SAMN05932987	PRJNA347914	GCF_000367005.1_Bruc_meli_F6_05-6_V1_genomic.fna.gz	GCA_002191375.1	Complete	Italy	Human	2016
Brucella melitensis	BwIM_JOR_13	SAMN05932952	PRJNA347914	GCF_002191595.1_ASM219159v1_genomic.fna.gz	GCA_002191395.1	Chromosome	Jordan	Human	2015
Brucella melitensis	BwIM_KWT_42	SAMN05932984	PRJNA347914	GCF_002191475.1_ASM219147v1_genomic.fna.gz	GCA_002191895.1	Chromosome	Kuwait	Human	2016
Brucella melitensis	BwIM_MAR_25	SAMN05932985	PRJNA347914	GCF_002191315.1_ASM219131v1_genomic.fna.gz	GCA_002191415.1	Chromosome	Morocco	Human	2016
Brucella melitensis	BwIM_SAU_09	SAMN05932949	PRJNA347914	GCF_000366625.1_Bruc_meli_CNGB_1076_V1_genomic.fna.gz	GCA_002191915.1	Complete	Saudi Arabia	Human	2015
Brucella melitensis	BwIM_SOM_36a	SAMN05932921	PRJNA347914	GCF_002191535.1_ASM219153v1_genomic.fna.gz	GCA_002191435.1	Chromosome	Somalia	Human	2014
Brucella melitensis	BwIM_SOM_36b	SAMN05932922	PRJNA347914	GCF_002191455.1_ASM219145v1_genomic.fna.gz	GCA_002191935.1	Chromosome	Somalia	Human	2014
Brucella melitensis	BwIM_SYR_01	SAMN05932958	PRJNA347914	GCF_002191515.1_ASM219151v1_genomic.fna.gz	GCA_002191995.1	Chromosome	Syria	Human	2015
Brucella melitensis	BwIM_SYR_04	SAMN05932948	PRJNA347914	GCF_000182235.1_ASM18223v1_genomic.fna.gz	GCA_002191455.1	Complete	Syria	Human	2015
Brucella melitensis	BwIM_SYR_05	SAMN05932956	PRJNA347914	GCF_002191495.1_ASM219149v1_genomic.fna.gz	GCA_002191475.1	Chromosome	Syria	Human	2015
Brucella melitensis	BwIM_SYR_07	SAMN05932963	PRJNA347914	GCF_001608425.1_BMEL003-SEQ-1-ASM-1_genomic.fna.gz	GCA_002191495.1	Chromosome	Syria	Human	2015
Brucella melitensis	BwIM_SYR_08	SAMN05932967	PRJNA347914	GCF_001715465.1_ASM171546v1_genomic.fna.gz	GCA_002192015.1	Chromosome	Syria	Human	2016
Brucella melitensis	BwIM_SYR_10	SAMN05932968	PRJNA347914	GCF_001702335.1_ASM170233v1_genomic.fna.gz	GCA_002192035.1	Chromosome	Syria	Human	2016
Brucella melitensis	BwIM_SYR_14	SAMN05932964	PRJNA347914	GCF_001857585.1_ASM185758v1_genomic.fna.gz	GCA_002192055.1	Chromosome	Syria	Human	2015
Brucella melitensis	BwIM_SYR_23	SAMN05932966	PRJNA347914	GCF_001702315.1_ASM170231v1_genomic.fna.gz	GCA_002192075.1	Chromosome	Syria	Human	2016
Brucella melitensis	BwIM_SYR_26	SAMN05932953	PRJNA347914	GCF_000209615.2_ASM20961v2_genomic.fna.gz	GCA_002192095.1	Complete	Syria	Human	2015
Brucella melitensis	BwIM_SYR_31	SAMN05932979	PRJNA347914	GCF_001856295.1_ASM185629v1_genomic.fna.gz	GCA_002192115.1	Chromosome	Syria	Human	2015
Brucella melitensis	BwIM_SYR_34	SAMN05932960	PRJNA347914	GCF_002191375.1_ASM219137v1_genomic.fna.gz	GCA_002191515.1	Chromosome	Syria	Human	2015
Brucella melitensis	BwIM_SYR_41	SAMN05932970	PRJNA347914	GCF_001702255.1_ASM170225v1_genomic.fna.gz	GCA_002191535.1	Chromosome	Syria	Human	2016
Brucella melitensis	BwIM_SYR_53	SAMN05932962	PRJNA347914	GCF_002191655.1_ASM219165v1_genomic.fna.gz	GCA_002191555.1	Chromosome	Syria	Human	2015
Brucella melitensis	BwIM_TKM_56	SAMN05932951	PRJNA347914	GCF_000366865.1_Bruc_meli_66_59_V1_genomic.fna.gz	GCA_002191575.1	Complete	Turkmenistan	Human	2015
Brucella melitensis	BwIM_TUR_02	SAMN05932989	PRJNA347914	GCF_002191395.1_ASM219139v1_genomic.fna.gz	GCA_002191595.1	Chromosome	Turkey	Human	2016
Brucella melitensis	BwIM_TUR_03	SAMN05932920	PRJNA347914	GCF_000209575.2_ASM20957v2_genomic.fna.gz	GCA_002191615.1	Complete	Turkey	Human	2014
Brucella melitensis	BwIM_TUR_15	SAMN05932916	PRJNA347914	GCF_001856285.1_ASM185628v1_genomic.fna.gz	GCA_002191635.1	Chromosome	Turkey	Human	2014
Brucella melitensis	BwIM_TUR_17	SAMN05932930	PRJNA347914	GCF_000192725.1_ASM19272v1_genomic.fna.gz	GCA_002191655.1	Complete	Turkey	Human	2014
Brucella melitensis	BwIM_TUR_19	SAMN05932975	PRJNA347914	GCF_000209595.2_ASM20959v2_genomic.fna.gz	GCA_002191675.1	Complete	Turkey	Human	2014
Brucella melitensis	BwIM_TUR_24	SAMN05932983	PRJNA347914	GCF_002191235.1_ASM219123v1_genomic.fna.gz	GCA_002192135.1	Chromosome	Turkey	Human	2015
Brucella melitensis	BwIM_TUR_27	SAMN05932961	PRJNA347914	GCF_002191615.1_ASM219161v1_genomic.fna.gz	GCA_002191695.1	Chromosome	Turkey	Human	2015
Brucella melitensis	BwIM_TUR_30	SAMN05932932	PRJNA347914	GCF_002191555.1_ASM219155v1_genomic.fna.gz	GCA_002192195.1	Chromosome	Turkey	Human	2014
Brucella melitensis	BwIM_TUR_38	SAMN05932978	PRJNA347914	GCF_002191635.1_ASM219163v1_genomic.fna.gz	GCA_002191715.1	Chromosome	Turkey	Human	2015
Brucella melitensis	BwIM_TUR_39	SAMN05932976	PRJNA347914	GCF_000227645.1_ASM22764v1_genomic.fna.gz	GCA_002192155.1	Complete	Turkey	Human	2014
Brucella melitensis	BwIM_TUR_40	SAMN05932971	PRJNA347914	GCF_002191435.1_ASM219143v1_genomic.fna.gz	GCA_002191735.1	Chromosome	Turkey	Human	2014
Brucella melitensis	BwIM_TUR_51	SAMN05932917	PRJNA347914	GCF_002191275.1_ASM219127v1_genomic.fna.gz	GCA_002192175.1	Chromosome	Turkey	Human	2014
Brucella melitensis	BwIM_TUR_59	SAMN05932973	PRJNA347914	GCF_000250795.1_ASM25079v2_genomic.fna.gz	GCA_002191755.1	Complete	Turkey	Human	2014
Brucella melitensis	BwIM_TUR_60	SAMN05932972	PRJNA347914	GCF_001856365.1_ASM185636v1_genomic.fna.gz	GCA_002191775.1	Chromosome	Turkey	Human	2014
Brucella melitensis	BwIM_XXX_12	SAMN05932965	PRJNA347914	GCF_002191335.1_ASM219133v1_genomic.fna.gz	GCA_002191795.1	Chromosome	Germany	Human	2015
Brucella melitensis	BwIM_XXX_22	SAMN05932950	PRJNA347914	GCF_001715485.1_ASM171548v1_genomic.fna.gz	GCA_002191815.1	Chromosome	Germany	Human	2015
Brucella melitensis	BwIM_XXX_54	SAMN05932980	PRJNA347914	GCF_001702375.1_ASM170237v1_genomic.fna.gz	GCA_002191835.1	Chromosome	Germany	Human	2015
Brucella melitensis	BY38	SAMN07499375	PRJNA398009	GCF_000298615.1_V1.0_of_Brucella_melitensis_bv.3_str_128_genomic.fna.gz	GCA_002262955.1	Complete	China	Sheep	2013
Brucella melitensis	C-554	SAMN02650267	PRJNA239190	GCF_000705095.1	GCA_000705095.1	Contig	Russia	Human	2012
Brucella melitensis	C-555	SAMN02650270	PRJNA239191	CF_000705115.1	GCA_000705115.1	Contig	Russia	Human	2012
Brucella melitensis	C-558	SAMN02727742	PRJNA244608	GCF_000714755.1	GCA_000714755.1	Contig	Russia	Human	2013
Brucella melitensis	C-567	SAMN03797527	PRJNA288259	GCF_900417205.1_00-2956-4_genomic.fna.gz	GCA_001302485.1	Contig	Russia	Human	2014
Brucella melitensis	C-568	SAMN03860172	PRJNA289961	GCF_001302525.1	GCA_001302525.1	Contig	Russia	Human	2014
Brucella melitensis	C-569	SAMN03860321	PRJNA289965	GCF_009789295.1_ASM978929v1_genomic.fna.gz	GCA_001307425.1	Contig	Russia	Human	2014
Brucella melitensis	C-570	SAMN03860322	PRJNA289967	GCF_009789305.1_ASM978930v1_genomic.fna.gz	GCA_001302495.1	Contig	Russia	Human	2014
Brucella melitensis	C-571	SAMN03860328	PRJNA289968	GCF_006517335.1_ASM651733v1_genomic.fna.gz	GCA_001302545.1	Contig	Russia	Human	2014
Brucella melitensis	C-572	SAMN03860330	PRJNA289970	GCF_006507775.1_ASM650777v1_genomic.fna.gz	GCA_001307445.1	Contig	Russia	Human	2014
Brucella melitensis	C-573	SAMN03860331	PRJNA289971	GCF_000366985.1_Bruc_meli_F5_07-239A_V1_genomic.fna.gz	GCA_001307475.2	Complete	Russia	Human	2014
Brucella melitensis	CIIMS-BH-2	SAMN08176517	PRJNA422344	GCF_000366945.1_Bruc_meli_F2_06-6_V1_genomic.fna.gz	GCA_002895105.1	Complete	India	Human	2016
Brucella melitensis	CIIMS-NV-1	SAMN09296271	PRJNA474273	GCF_000365845.1_Bruc_meli_F15_06-7_V1_genomic.fna.gz	GCA_003205535.1	Complete	India	Animal	2016
Brucella melitensis	CIIMS-NV-5	SAMN08286889	PRJNA428276	GCF_002191715.1_ASM219171v1_genomic.fna.gz	GCA_002871075.1	Contig	India	Goat	2016
Brucella melitensis	CIIMS-PH-3	SAMN08242171	PRJNA427646	GCF_000370625.1_Bruc_meli_BG2_S27_V1_genomic.fna.gz	GCA_002895125.1	Complete	India	Human	2016
Brucella melitensis	CIT21	SAMN08322134	PRJNA428790	GCF_000366905.1_Bruc_meli_CNGB_290_V1_genomic.fna.gz	GCA_003516045.1	Complete	China	Human	2015
Brucella melitensis	CIT31	SAMN08322136	PRJNA428790	GCF_000366885.1_Bruc_meli_CNGB_1120_V1_genomic.fna.gz	GCA_003516065.1	Complete	China	Human	2015
Brucella melitensis	CIT43	SAMN08322135	PRJNA428790	GCF_000158695.1_ASM15869v1_genomic.fna.gz	GCA_003516085.1	Complete	China	Human	2015
Brucella melitensis CNGB 1076	CNGB 1076	SAMN01047730	PRJNA176519	GCF_002191795.1_ASM219179v1_genomic.fna.gz	GCA_000366625.1	Contig	Argentina	Human	2006
Brucella melitensis CNGB 1120	CNGB 1120	SAMN01047731	PRJNA176520	GCF_002191775.1_ASM219177v1_genomic.fna.gz	GCA_000366885.1	Contig	Argentina	Human	2006
Brucella melitensis CNGB 290	CNGB 290	SAMN01047732	PRJNA176521	GCF_002192055.1_ASM219205v1_genomic.fna.gz	GCA_000366905.1	Contig	Argentina	Human	1996
Brucella melitensis bv. 3 str. Ether	ether	SAMN02795947	PRJNA243894	GCF_000370665.1_Bruc_meli_F10_06-16_V1_genomic.fna.gz	GCA_000740355.1	Complete	Unknown	Unknown	Unknown
Brucella melitensis bv. 3 str. Ether	Ether	SAMN02595290	PRJNA33569	GCF_900417245.1_00-3099-5734_genomic.fna.gz	GCA_000158735.1	Scaffold	Unknown	Unknown	Unknown
Brucella melitensis F1/06 B10	F1/06 B10	SAMN00811208	PRJNA173579	GCF_002214285.1_ASM221428v1_genomic.fna.gz	GCA_000370645.1	Scaffold	Zimbabwe	Goat	2006
Brucella melitensis F10/05-2	F10/05-2	SAMN00811209	PRJNA173600	GCF_006507875.1_ASM650787v1_genomic.fna.gz	GCA_000366925.1	Contig	Portugal	Unknown	2005
Brucella melitensis F10/06-16	F10/06-16	SAMN00839697	PRJNA173500	GCF_002191915.1_ASM219191v1_genomic.fna.gz	GCA_000370665.1	Scaffold	Thailand	Human	2006
Brucella melitensis F15/06-7	F15/06-7	SAMN01798237	PRJNA178707	GCF_002245205.1_ASM224520v1_genomic.fna.gz	GCA_000365845.1	Contig	Italy	Human	2006
Brucella melitensis F2/06-6	F2/06-6	SAMN00811210	PRJNA173634	GCF_003994205.1_ASM399420v1_genomic.fna.gz	GCA_000366945.1	Contig	Portugal	sheep	2006
Brucella melitensis F3/02	F3/02	SAMN00811211	PRJNA173599	GCF_002278575.1_ASM227857v1_genomic.fna.gz	GCA_000366965.1	Contig	Norway	Human	2002
Brucella melitensis F5/07-239A	F5/07-239A	SAMN00811212	PRJNA173604	GCF_002191835.1_ASM219183v1_genomic.fna.gz	GCA_000366985.1	Contig	Italy	Sheep/Goat	2007
Brucella melitensis F6/05-6	F6/05-6	SAMN00839731	PRJNA173534	GCF_002204335.1_ASM220433v1_genomic.fna.gz	GCA_000367005.1	Contig	Sudan	Cattle	2005
Brucella melitensis F8/01-155	F8/01-155	SAMN00811213	PRJNA173633	GCF_002245225.1_ASM224522v1_genomic.fna.gz	GCA_000370685.1	Scaffold	Kosovo	Cattle	2001
Brucella melitensis F9/05	F9/05	SAMN00839730	PRJNA173533	GCF_002192155.1_ASM219215v1_genomic.fna.gz	GCA_000370705.1	Scaffold	Turkey	Unknown	2005
Brucella melitensis	HB1526	SAMN13567310	PRJNA448490	GCF_002871075.1_ASM287107v1_genomic.fna.gz	GCA_009789345.1	Contig	China	Sheep	2015
Brucella melitensis	HN06	SAMN13567302	PRJNA448490	GCF_006505895.1_ASM650589v1_genomic.fna.gz	GCA_009789445.1	Contig	China	Cattle	2016
Brucella melitensis	HN20190002	SAMN13670886	PRJNA597227	GCF_002266785.1_ASM226678v1_genomic.fna.gz	GCA_009823695.1	Contig	China	Human	2019
Brucella melitensis	HN20190610	SAMN13669159	PRJNA597199	GCF_003989635.1_ASM398963v1_genomic.fna.gz	GCA_009823705.1	Contig	China	Human	2019
Brucella melitensis	Human/CT/US/1995	SAMN03418620	PRJNA257008	GCF_002191935.1_ASM219193v1_genomic.fna.gz	GCA_000988815.1	Contig	USA	Human	1995
Brucella melitensis	I-136	SAMN06075482	PRJNA355374	GCF_900236395.1_Bru_genome41_genomic.fna.gz	GCA_002631235.1	Contig	Russia	Human	1959
Brucella melitensis	I-160	SAMN07498373	PRJNA397965	GCF_900236465.1_Bru_genome45_genomic.fna.gz	GCA_002278585.1	Contig	Russia	Sheep	1961
Brucella melitensis	I-194	SAMN07510711	PRJNA398456	GCF_900236405.1_Bru_genome13_genomic.fna.gz	GCA_002278675.1	Contig	Russia	Human	1965
Brucella melitensis	I-216	SAMN06075483	PRJNA355376	GCF_900236345.1_Bru_genome47_genomic.fna.gz	GCA_002266775.1	Contig	Russia	Human	1970
Brucella melitensis	I-280	SAMN07498437	PRJNA397974	GCF_900236365.1_Bru_genome40_genomic.fna.gz	GCA_002278575.1	Contig	Russia	Human	1983
Brucella melitensis	I-308	SAMN07510740	PRJNA398463	GCF_900236375.1_Bru_genome9_genomic.fna.gz	GCA_002278735.1	Contig	Russia	Human	1986
Brucella melitensis	I-338	SAMN06075487	PRJNA355380	GCF_900236425.1_Bru_genome11_genomic.fna.gz	GCA_002266785.1	Contig	Russia	Human	1993
Brucella melitensis	I-340	SAMN07510723	PRJNA398460	GCF_009797905.1_ASM979790v1_genomic.fna.gz	GCA_002278695.1	Contig	Russia	Human	1995
Brucella melitensis	I-349	SAMN05823560	PRJNA344439	GCF_006507825.1_ASM650782v1_genomic.fna.gz	GCA_002266765.1	Contig	Russia	Human	1999
Brucella melitensis	I-370	SAMN07510738	PRJNA398461	GCF_009789465.1_ASM978946v1_genomic.fna.gz	GCA_002278715.1	Contig	Russia	Human	2010
Brucella melitensis	KIV-L	SAMN05823553	PRJNA344436	GCF_009789335.1_ASM978933v1_genomic.fna.gz	GCA_002266745.1	Contig	Russia	Human	2014
Brucella melitensis	KSA_BM_07	SAMN09780836	PRJNA485025	GCF_006506735.1_ASM650673v1_genomic.fna.gz	GCA_003432005.1	Contig	Saudi Arabia	Sheep	2017
Brucella melitensis	KU/RCF-03	SAMN03733464	PRJNA278809	GCF_006517305.1_ASM651730v1_genomic.fna.gz	GCA_001702375.1	Contig	Kuwait	Human	2014
Brucella melitensis	KU/RCF-31	SAMN03733280	PRJNA278809	GCF_009789395.1_ASM978939v1_genomic.fna.gz	GCA_001702315.1	Contig	Kuwait	Human	2014
Brucella melitensis	KU/RCF-64	SAMN03733279	PRJNA278809	GCF_006505925.1_ASM650592v1_genomic.fna.gz	GCA_001702335.1	Contig	Kuwait	Human	2014
Brucella melitensis	KU/RCF-84	SAMN03733278	PRJNA278809	GCF_003994015.1_ASM399401v1_genomic.fna.gz	GCA_001702305.1	Contig	Kuwait	Human	2014
Brucella melitensis	KU/RCF-96	SAMN03433318	PRJNA278809	GCF_006507905.1_ASM650790v1_genomic.fna.gz	GCA_001702255.1	Contig	Kuwait	Human	2014
Brucella melitensis	LMN17	SAMN10640301	PRJNA511579	GCF_006506815.1_ASM650681v1_genomic.fna.gz	GCA_003989895.1	Scaffold	India	Goat	2018
Brucella melitensis	LMN18	SAMN10640302	PRJNA511579	GCF_006506785.1_ASM650678v1_genomic.fna.gz	GCA_003989885.1	Scaffold	India	Goat	2018
Brucella melitensis	LMN19	SAMN10640303	PRJNA511579	GCF_002278585.1_ASM227858v1_genomic.fna.gz	GCA_003989635.1	Contig	India	Goat	2018
Brucella melitensis	LMN20	SAMN10640304	PRJNA511579	GCF_006506745.1_ASM650674v1_genomic.fna.gz	GCA_003989875.1	Scaffold	India	Goat	2018
Brucella melitensis bv. 1 str. M111	M111	SAMN02470029	PRJNA65463	GCF_006507915.1_ASM650791v1_genomic.fna.gz	GCA_000209615.2	Contig	Unknown	Unknown	Unknown
Brucella melitensis	M1981	SAMN12827001	PRJNA573838	GCF_000250835.1_ASM25083v2_genomic.fna.gz	GCA_008761595.1	Complete	China	Unknown	2018
Brucella melitensis M28	M28	SAMN02603655	PRJNA61505	GCF_000348645.1_MD5v1_genomic.fna.gz	GCA_000192725.1	Complete	Unkown	Sheep	1950
Brucella melitensis bv. 1 str. M28-12	M28-12	SAMN02470028	PRJNA65461	GCF_006507335.1_ASM650733v1_genomic.fna.gz	GCA_000209595.2	Contig	Unknown	Unknown	Unknown
Brucella melitensis bv. 1 str. M5	M5	SAMN02470035	PRJNA65459	GCF_006506875.1_ASM650687v1_genomic.fna.gz	GCA_000209575.2	Contig	Unknown	Unknown	Unknown
Brucella melitensis M5	M5	SAMN02470637	PRJNA187210	GCF_900417215.1_00-4216_genomic.fna.gz	GCA_000348645.1	Contig	Unknown	Unknown	Unknown
Brucella melitensis M5-10	M5-10	SAMN02469338	PRJNA170710	GCF_900417195.1_01-3016-5171_genomic.fna.gz	GCA_000292065.1	Contig	China	Unknown	Unknown
Brucella melitensis M5-90	M5-90	SAMN02603654	PRJNA42891	GCF_000160295.1_ASM16029v1_genomic.fna.gz	GCA_000192885.1	Complete	Unkown	Unknown	Unknown
Brucella melitensis	MY1483/09	SAMEA2813925	PRJEB7499	GCF_006506895.1_ASM650689v1_genomic.fna.gz	GCA_000940435.1	Contig	Malaysia	Human	2009
Brucella melitensis	NCTC10508	SAMEA104318189	PRJEB6403	GCF_002204345.1_ASM220434v1_genomic.fna.gz	GCA_900446035.1	Contig	UK	Human	2018
Brucella melitensis	NCTC10509	SAMEA104318195	PRJEB6403	GCF_003994115.1_ASM399411v1_genomic.fna.gz	GCA_900446085.1	Contig	Italy	Human	2018
Brucella melitensis	NCTC8223	SAMEA104318187	PRJEB6403	GCF_003516085.1_ASM351608v1_genomic.fna.gz	GCA_900446075.1	Contig	UK	Unknown	2018
Brucella melitensis	NCTC8334	SAMEA104318188	PRJEB6403	GCF_002191735.1_ASM219173v1_genomic.fna.gz	GCA_900446095.1	Contig	UK	Human	2018
Brucella melitensis NI	NI	SAMN02603116	PRJNA66633	GCF_000370725.1_Bruc_meli_UK14_06_V1_genomic.fna.gz	GCA_000227645.1	Complete	China	Cattle	2007
Brucella melitensis	NM2018195	SAMN13670944	PRJNA597229	GCF_003856415.1_ASM385641v1_genomic.fna.gz	GCA_009797905.1	Contig	China	Human	2018
Brucella melitensis	Phil1136/12	SAMEA2815451	PRJEB7504	GCF_006506005.1_ASM650600v1_genomic.fna.gz	GCA_000938035.1	Contig	Malaysia	Human	2012
Brucella melitensis	QH61	SAMN07967141	PRJNA416864	GCF_000298595.1_V1.0_of_Brucella_melitensis_bv_1_str_133_genomic.fna.gz	GCA_002763615.1	Complete	China	Yak	2015
Brucella melitensis	QY1	SAMN07224390	PRJNA390013	GCF_000366965.1_Bruc_meli_F3_02_V1_genomic.fna.gz	GCA_002214285.1	Complete	China	Sheep	2015
Brucella melitensis R3/07-2	R3/07-2	SAMN00811215	PRJNA173578	GCF_002192015.1_ASM219201v1_genomic.fna.gz	GCA_000367025.1	Contig	Unkown	Unknown	2007
Brucella melitensis bv. 1 str. Rev.1	Rev.1	SAMN02595288	PRJNA33565	GCF_900236565.1_Bru_genome8_genomic.fna.gz	GCA_000158695.1	Scaffold	Unknown	Unknown	Unknown
Brucella melitensis	Rev.1 (passage 101)	SAMN07981100	PRJNA417225	GCF_000370685.1_Bruc_meli_F8_01-155_V1_genomic.fna.gz	GCA_002953595.1	Complete	USA	Small ruminant	1970
Brucella melitensis	RM57	SAMN12827002	PRJNA573838	GCF_000370705.1_Bruc_meli_F9_05_V1_genomic.fna.gz	GCA_008761615.1	Complete	China	Unknown	2018
Brucella melitensis S66	S66	SAMN02469569	PRJNA82603	GCF_900236575.1_Bru_genome10_genomic.fna.gz	GCA_000250775.2	Contig	China	Human	2009
Brucella melitensis	SKN25	SAMN05603589	PRJNA339717	GCF_900236355.1_Bru_genome20_genomic.fna.gz	GCA_001857585.1	Contig	India	Sheep	2015
Brucella melitensis	TN_CUL_1	SAMN15835404	PRJNA657723	GCF_014270005.1	GCA_014270005.1	Contig	India	Sheep	2017
Brucella melitensis	UBA11147	SAMN08019370	PRJNA417962		GCA_003514345.1	Scaffold	Unknown	Unknown	Unknown	Uncultivated	Metagenome
Brucella melitensis	UBA11434	SAMN08017778	PRJNA417962		GCA_003452115.1	Scaffold	Unknown	Unknown	Unknown	Uncultivated	Metagenome
Brucella melitensis	UBA11435	SAMN08017777	PRJNA417962		GCA_003452125.1	Scaffold	Unknown	Unknown	Unknown	Uncultivated	Metagenome
Brucella melitensis	UBA11436	SAMN08017780	PRJNA417962		GCA_003457115.1	Scaffold	Unknown	Unknown	Unknown	Uncultivated	Metagenome
Brucella melitensis	UBA8483	SAMN08019334	PRJNA417962		GCA_003514625.1	Scaffold	Unknown	Unknown	Unknown	Uncultivated	Metagenome
Brucella melitensis	UBA8756	SAMN08020050	PRJNA417962		GCA_003538745.1	Scaffold	Unknown	Unknown	Unknown	Uncultivated	Metagenome
Brucella melitensis UK14/06	UK14/06	SAMN00811216	PRJNA173577	GCF_002191895.1_ASM219189v1_genomic.fna.gz	GCA_000370725.1	Scaffold	Somalia	Human	2006
Brucella melitensis UK19/04	UK19/04	SAMN00811217	PRJNA173591	GCF_002192035.1_ASM219203v1_genomic.fna.gz	GCA_000367045.1	Contig	Somalia	Human	2005
Brucella melitensis UK22/04	UK22/04	SAMN00811218	PRJNA173603	GCF_900236445.1_Bru_genome2_genomic.fna.gz	GCA_000370745.1	Scaffold	UK	Human	2004
Brucella melitensis UK22/06	UK22/06	SAMN00811219	PRJNA173589	GCF_002245235.1_ASM224523v1_genomic.fna.gz	GCA_000366585.1	Contig	Somalia	Human	2006
Brucella melitensis UK23/06	UK23/06	SAMN00811220	PRJNA173602	GCF_002191815.1_ASM219181v1_genomic.fna.gz	GCA_000370765.1	Scaffold	Somalia	Human	2006
Brucella melitensis Uk24/06	Uk24/06	SAMN00811221	PRJNA173590	GCF_002191995.1_ASM219199v1_genomic.fna.gz	GCA_000370785.1	Scaffold	Nigeria	Human	2006
Brucella melitensis UK29/05	UK29/05	SAMN00839702	PRJNA173505	GCF_002191875.1_ASM219187v1_genomic.fna.gz	GCA_000370805.1	Scaffold	UK	Human	2005
Brucella melitensis UK3/06	UK3/06	SAMN00839724	PRJNA173527	GCF_002191855.1_ASM219185v1_genomic.fna.gz	GCA_000370825.1	Scaffold	Cyprus	Human	2006
Brucella melitensis UK31/99	UK31/99	SAMN00839711	PRJNA173514	GCF_002192075.1_ASM219207v1_genomic.fna.gz	GCA_000370845.1	Scaffold	Egypt	Human	1999
Brucella melitensis UK37/05	UK37/05	SAMN00811222	PRJNA173576	GCF_002192095.1_ASM219209v1_genomic.fna.gz	GCA_000370865.1	Scaffold	UK	Human	2005
Brucella melitensis	VB12455	SAMN12917575	PRJNA575951	GCF_000292085.1_ASM29208v2_genomic.fna.gz	GCA_009017395.1	Complete	India	Human	2019
Brucella melitensis	VB700	SAMN12917484	PRJNA575949	GCF_000365865.1_Bruc_meli_B115_V1_genomic.fna.gz	GCA_009017355.1	Complete	India	Human	2019
Brucella melitensis	VRI 4799/15	SAMN06909304	PRJNA380526	GCF_009823695.1_ASM982369v1_genomic.fna.gz	GCA_002245235.1	Contig	Malaysia	Goat	2015
Brucella melitensis	VRI 6530/11	SAMN06909302	PRJNA380526	GCF_006507855.1_ASM650785v1_genomic.fna.gz	GCA_002245225.1	Contig	Malaysia	Goat	2011
Brucella melitensis	VRI 6856/11	SAMN06909303	PRJNA380526	GCF_900236385.1_Bru_genome37_genomic.fna.gz	GCA_002245205.1	Contig	Malaysia	Goat	2011
