# Supplementary material for: Genome Sequencing and Comparative Genomics of Indian Isolates of Brucella melitensis
Source: Front Microbiol. 2021 Aug 20;12:698069. doi: 10.3389/fmicb.2021.698069 (PMC8417702; doi:10.3389/fmicb.2021.698069)
Supplement: Supplementary Table 2 — Metadata of Indian strains (n = 17) and vaccines strains Rev.1 and M5. [file Table_2.XLSX]

## Sheet: Sheet1
Accession number	Isolate_ids	Country	Host	Year	State
GCA_000366865.1	66/59	India	Sheep	1966
GCA_000444515.1	ADMAS-G1	India	Goat	2013	Karnataka
GCA_000685375.1	BM IND1	India	Goat	2007	AP
GCA_000740395.1	63/9	India	Human	Unknown
GCA_001857585.1	SKN25	India	Sheep	2015	Gujarat
GCA_002290125.1	2007BM/1	India	Human	2007	Karnataka
GCA_002871075.1	CIIMS-NV-5	India	Goat	2016	Pune, Maharastra
GCA_002895105.1	CIIMS-BH-2	India	Human	2016	Nagpur, Maharastra
GCA_002895125.1	CIIMS-PH-3	India	Human	2016	Maharastra
GCA_003205535.1	CIIMS-NV-1	India	Animal	2016	Nagpur, Maharastra
GCA_003989635.1	LMN19	India	Goat	2018	Punjab
GCA_003989875.1	LMN20	India	Goat	2018	Punjab
GCA_003989885.1	LMN18	India	Goat	2018	Punjab
GCA_003989895.1	LMN17	India	Goat	2018	Punjab
GCA_009017355.1	VB700	India	Human	2019	Tamil Nadu
GCA_009017395.1	VB12455	India	Human	2019	Tamil Nadu
GCA_014270005.1	TN_CUL_1	India	Sheep	2017	Tamil Nadu
GCA_002953595.1	Rev.1 (passage 101)	USA	Small ruminant	1970
GCA_000209575.2	M5	Unknown	Unknown	Unknown
