# Supplementary material for: Genome Sequencing and Comparative Genomics of Indian Isolates of Brucella melitensis
Source: Front Microbiol. 2021 Aug 20;12:698069. doi: 10.3389/fmicb.2021.698069 (PMC8417702; doi:10.3389/fmicb.2021.698069)
Supplement: Supplementary Table 3 — Gene presence and absence as per pangenome analysis. [file Table_3.XLS]

## Sheet: B. melitensis panaroo gene + -v
Gene	2007BM-1.gz.fasta	63_9.gz.fasta	66_59.gz.fasta	ADMAS-G1.gz.fasta	BM_IND1.gz.fasta	CIIMS-BH-2.gz.fasta	CIIMS-NV-1.gz.fasta	CIIMS-NV-5.gz.fasta	CIIMS-PH-3.gz.fasta	LMN17.gz.fasta	LMN18.gz.fasta	LMN19.gz.fasta	LMN20.gz.fasta	M5.gz.fasta	Rev_1_passage_101.gz.fasta	SKN25.gz.fasta	TN_CUL_1.gz.fasta	VB12455.gz.fasta	VB700.gz.fasta
group_1240	1	1	1	1	1	1	1	1	1	1	1	1	1	1	1	1	1	1	1
hipO_1	1	1	1	1	1	1	1	1	1	1	1	1	1	1	1	1	1	1	1
norC	1	1	1	1	1	1	1	1	1	1	1	1	1	1	1	1	1	1	1
mtlK_2~~~mtlK_1~~~mtlK	1	1	1	1	1	1	1	1	1	1	1	1	1	1	1	1	1	1	1
mnhE1	1	1	1	1	1	1	1	1	1	1	1	1	1	1	1	1	1	1	1
rhaS_1~~~rhaS_3	1	1	1	1	1	1	1	1	1	1	1	1	1	1	1	1	1	1	1
group_1239	1	1	1	1	1	1	1	1	1	1	1	1	1	1	1	1	1	1	1
gloC	1	1	1	1	1	1	1	1	1	1	1	1	1	1	1	1	1	1	1
dhaL2~~~dhaL2_2	1	1	1	1	1	1	1	1	1	1	1	1	1	1	1	1	1	1	1
pcaJ	1	1	1	1	1	1	1	1	1	1	1	1	1	1	1	1	1	1	1
group_1238	1	1	1	1	1	1	1	1	1	1	1	1	1	1	1	1	1	1	1
group_1237	1	1	1	1	1	1	1	1	1	1	1	1	1	1	1	1	1	1	1
rnk	1	1	1	1	1	1	1	1	1	1	1	1	1	1	1	1	1	1	1
dmg~~~dmg_1	1	1	1	1	1	1	1	1	1	1	1	1	1	1	1	1	1	1	1
rpoD_1~~~rpoD_2~~~rpoD	1	1	1	1	1	1	1	1	1	1	1	1	1	1	1	1	1	1	1
chaC	1	1	1	1	1	1	1	1	1	1	1	1	1	1	1	1	1	1	1
group_1236	1	1	1	1	1	1	1	1	1	1	1	1	1	1	1	1	1	1	1
group_1235	1	1	1	1	1	1	1	1	1	1	1	1	1	1	1	1	1	1	1
ogt	1	1	1	1	1	1	1	1	1	1	1	1	1	1	1	1	1	1	1
group_1234	1	1	1	1	1	1	1	1	1	1	1	1	1	1	1	1	1	1	1
rplB	1	1	1	1	1	1	1	1	1	1	1	1	1	1	1	1	1	1	1
groL	1	1	1	1	1	1	1	1	1	1	1	1	1	1	1	1	1	1	1
yutF	1	1	1	1	1	1	1	1	1	1	1	1	1	1	1	1	1	1	1
ydeP	1	1	1	1	1	1	1	1	1	1	1	1	1	1	1	1	1	1	1
group_1233	1	1	1	1	1	1	1	1	1	1	1	1	1	1	1	1	1	1	1
hdfR_4~~~hdfR_5	1	1	1	1	1	1	1	1	1	1	1	1	1	1	1	1	1	1	1
cysG_1~~~cysG_2	1	1	1	1	1	1	1	1	1	1	1	1	1	1	1	1	1	1	1
sir_2	1	1	1	1	1	1	1	1	1	1	1	1	1	1	1	1	1	1	1
group_1232	1	1	1	1	1	1	1	1	1	1	1	1	1	1	1	1	1	1	1
mdtL	1	1	1	1	1	1	1	1	1	1	1	1	1	1	1	1	1	1	1
hisN	1	1	1	1	1	1	1	1	1	1	1	1	1	1	1	1	1	1	1
group_1231	1	1	1	1	1	1	1	1	1	1	1	1	1	1	1	1	1	1	1
glmM_3~~~glmM_2	1	1	1	1	1	1	1	1	1	1	1	1	1	1	1	1	1	1	1
virB1	1	1	1	1	1	1	1	1	1	1	1	1	1	1	1	1	1	1	1
oppD_2~~~oppD_1~~~oppD_4	1	1	1	1	1	1	1	1	1	1	1	1	1	1	1	1	1	1	1
dapA_3~~~yjhH~~~dapA_1~~~dapA_2	1	1	1	1	1	1	1	1	1	1	1	1	1	1	1	1	1	1	1
group_1230	1	1	1	1	1	1	1	1	1	1	1	1	1	1	1	1	1	1	1
group_1229	1	1	1	1	1	1	1	1	1	1	1	1	1	1	1	1	1	1	1
garL	1	1	1	1	1	1	1	1	1	1	1	1	1	1	1	1	1	1	1
group_1228	1	1	1	1	1	1	1	1	1	1	1	1	1	1	1	1	1	1	1
rhaR	1	1	1	1	1	1	1	1	1	1	1	1	1	1	1	1	1	1	1
group_1227	1	1	1	1	1	1	1	1	1	1	1	1	1	1	1	1	1	1	1
group_1226	1	1	1	1	1	1	1	1	1	1	1	1	1	1	1	1	1	1	1
alkJ_2~~~alkJ_4~~~alkJ_3~~~alkJ_1	1	1	1	1	1	1	1	1	1	1	1	1	1	1	1	1	1	1	1
dapb1_1~~~dapb1_2~~~dapb1	1	1	1	1	1	1	1	1	1	1	1	1	1	1	1	1	1	1	1
APOA1BP~~~nnr	1	1	1	1	1	1	1	1	1	1	1	1	1	1	1	1	1	1	1
nylB	1	1	1	1	1	1	1	1	1	1	1	1	1	1	1	1	1	1	1
group_1223	1	1	1	1	1	1	1	1	1	1	1	1	1	1	1	1	1	1	1
secD_1~~~secDF_1~~~secDF_2	1	1	1	1	1	1	1	1	1	1	1	1	1	1	1	1	1	1	1
fdhD_2~~~fdhD_1~~~fdhD	1	1	1	1	1	1	1	1	1	1	1	1	1	1	1	1	1	1	1
group_1222	1	1	1	1	1	1	1	1	1	1	1	1	1	1	1	1	1	1	1
rlpA_1	1	1	1	1	1	1	1	1	1	1	1	1	1	1	1	1	1	1	1
group_1221	1	1	1	1	1	1	1	1	1	1	1	1	1	1	1	1	1	1	1
rlmB_1~~~rlmB	1	1	1	1	1	1	1	1	1	1	1	1	1	1	1	1	1	1	1
yjlD	1	1	1	1	1	1	1	1	1	1	1	1	1	1	1	1	1	1	1
hldD_2~~~hldD_1	1	1	1	1	1	1	1	1	1	1	1	1	1	1	1	1	1	1	1
group_1220	1	1	1	1	1	1	1	1	1	1	1	1	1	1	1	1	1	1	1
group_1219	1	1	1	1	1	1	1	1	1	1	1	1	1	1	1	1	1	1	1
group_1218	1	1	1	1	1	1	1	1	1	1	1	1	1	1	1	1	1	1	1
purR_1~~~degA~~~ccpA_2	1	1	1	1	1	1	1	1	1	1	1	1	1	1	1	1	1	1	1
mhpA_2~~~ubiL_1	1	1	1	1	1	1	1	1	1	1	1	1	1	1	1	1	1	1	1
rpoB_1~~~rpoB_2~~~rpoB	1	1	1	1	1	1	1	1	1	1	1	1	1	1	1	1	1	1	1
rplJ	1	1	1	1	1	1	1	1	1	1	1	1	1	1	1	1	1	1	1
glk_1~~~glk_2~~~glk	1	1	1	1	1	1	1	1	1	1	1	1	1	1	1	1	1	1	1
mepA_2~~~mepA~~~mepA_1	1	1	1	1	1	1	1	1	1	1	1	1	1	1	1	1	1	1	1
group_1217	1	1	1	1	1	1	1	1	1	1	1	1	1	1	1	1	1	1	1
group_1216	1	1	1	1	1	1	1	1	1	1	1	1	1	1	1	1	1	1	1
truB	1	1	1	1	1	1	1	1	1	1	1	1	1	1	1	1	1	1	1
rsmI~~~rsmI_2~~~rsmI_1	1	1	1	1	1	1	1	1	1	1	1	1	1	1	1	1	1	1	1
group_1215	1	1	1	1	1	1	1	1	1	1	1	1	1	1	1	1	1	1	1
group_1214	1	1	1	1	1	1	1	1	1	1	1	1	1	1	1	1	1	1	1
group_1213	1	1	1	1	1	1	1	1	1	1	1	1	1	1	1	1	1	1	1
ycbB	1	1	1	1	1	1	1	1	1	1	1	1	1	1	1	1	1	1	1
queA_1~~~queA_2~~~queA	1	1	1	1	1	1	1	1	1	1	1	1	1	1	1	1	1	1	1
group_1212	1	1	1	1	1	1	1	1	1	1	1	1	1	1	1	1	1	1	1
crtB	1	1	1	1	1	1	1	1	1	1	1	1	1	1	1	1	1	1	1
group_1211	1	1	1	1	1	1	1	1	1	1	1	1	1	1	1	1	1	1	1
wbpE	1	1	1	1	1	1	1	1	1	1	1	1	1	1	1	1	1	1	1
hdeA	1	1	1	1	1	1	1	1	1	1	1	1	1	1	1	1	1	1	1
mnmG_2~~~sdhA	1	1	1	1	1	1	1	1	1	1	1	1	1	1	1	1	1	1	1
group_1210	1	1	1	1	1	1	1	1	1	1	1	1	1	1	1	1	1	1	1
group_1209	1	1	1	1	1	1	1	1	1	1	1	1	1	1	1	1	1	1	1
atpB	1	1	1	1	1	1	1	1	1	1	1	1	1	1	1	1	1	1	1
rplF	1	1	1	1	1	1	1	1	1	1	1	1	1	1	1	1	1	1	1
hprK	1	1	1	1	1	1	1	1	1	1	1	1	1	1	1	1	1	1	1
group_1208	1	1	1	1	1	1	1	1	1	1	1	1	1	1	1	1	1	1	1
group_1207	1	1	1	1	1	1	1	1	1	1	1	1	1	1	1	1	1	1	1
group_1206	1	1	1	1	1	1	1	1	1	1	1	1	1	1	1	1	1	1	1
pdaA	1	1	1	1	1	1	1	1	1	1	1	1	1	1	1	1	1	1	1
group_1205	1	1	1	1	1	1	1	1	1	1	1	1	1	1	1	1	1	1	1
group_1204	1	1	1	1	1	1	1	1	1	1	1	1	1	1	1	1	1	1	1
group_1203	1	1	1	1	1	1	1	1	1	1	1	1	1	1	1	1	1	1	1
atpD	1	1	1	1	1	1	1	1	1	1	1	1	1	1	1	1	1	1	1
bmaC_1~~~bmaC_4	1	1	1	1	1	1	1	1	1	1	1	1	1	1	1	1	1	1	1
crcB_1~~~crcB_4	1	1	1	1	1	1	1	1	1	1	1	1	1	1	1	1	1	1	1
group_1202	1	1	1	1	1	1	1	1	1	1	1	1	1	1	1	1	1	1	1
rpmC	1	1	1	1	1	1	1	1	1	1	1	1	1	1	1	1	1	1	1
group_1200	1	1	1	1	1	1	1	1	1	1	1	1	1	1	1	1	1	1	1
catD	1	1	1	1	1	1	1	1	1	1	1	1	1	1	1	1	1	1	1
araH~~~rbsC_5	1	1	1	1	1	1	1	1	1	1	1	1	1	1	1	1	1	1	1
argP~~~gltC	1	1	1	1	1	1	1	1	1	1	1	1	1	1	1	1	1	1	1
csd	1	1	1	1	1	1	1	1	1	1	1	1	1	1	1	1	1	1	1
group_1199	1	1	1	1	1	1	1	1	1	1	1	1	1	1	1	1	1	1	1
nit1	1	1	1	1	1	1	1	1	1	1	1	1	1	1	1	1	1	1	1
cysW_1~~~cysW_2	1	1	1	1	1	1	1	1	1	1	1	1	1	1	1	1	1	1	1
btuD_1~~~btuD_6	1	1	1	1	1	1	1	1	1	1	1	1	1	1	1	1	1	1	1
liuE	1	1	1	1	1	1	1	1	1	1	1	1	1	1	1	1	1	1	1
yciI	1	1	1	1	1	1	1	1	1	1	1	1	1	1	1	1	1	1	1
group_1197	1	1	1	1	1	1	1	1	1	1	1	1	1	1	1	1	1	1	1
caiD	1	1	1	1	1	1	1	1	1	1	1	1	1	1	1	1	1	1	1
group_1195	1	1	1	1	1	1	1	1	1	1	1	1	1	1	1	1	1	1	1
artQ	1	1	1	1	1	1	1	1	1	1	1	1	1	1	1	1	1	1	1
group_1194	1	1	1	1	1	1	1	1	1	1	1	1	1	1	1	1	1	1	1
glxR~~~crp	1	1	1	1	1	1	1	1	1	1	1	1	1	1	1	1	1	1	1
yidD	1	1	1	1	1	1	1	1	1	1	1	1	1	1	1	1	1	1	1
folE	1	1	1	1	1	1	1	1	1	1	1	1	1	1	1	1	1	1	1
group_1193	1	1	1	1	1	1	1	1	1	1	1	1	1	1	1	1	1	1	1
bacA~~~yddA_1	1	1	1	1	1	1	1	1	1	1	1	1	1	1	1	1	1	1	1
cspA_1	1	1	1	1	1	1	1	1	1	1	1	1	1	1	1	1	1	1	1
rpmA	1	1	1	1	1	1	1	1	1	1	1	1	1	1	1	1	1	1	1
group_1192	1	1	1	1	1	1	1	1	1	1	1	1	1	1	1	1	1	1	1
yedK	1	1	1	1	1	1	1	1	1	1	1	1	1	1	1	1	1	1	1
rutE	1	1	1	1	1	1	1	1	1	1	1	1	1	1	1	1	1	1	1
fabD_2~~~fabD_1~~~fabD	1	1	1	1	1	1	1	1	1	1	1	1	1	1	1	1	1	1	1
gstB_2~~~gstB	1	1	1	1	1	1	1	1	1	1	1	1	1	1	1	1	1	1	1
yfcA	1	1	1	1	1	1	1	1	1	1	1	1	1	1	1	1	1	1	1
aviRb	1	1	1	1	1	1	1	1	1	1	1	1	1	1	1	1	1	1	1
cpdA_1~~~cpdA_2	1	1	1	1	1	1	1	1	1	1	1	1	1	1	1	1	1	1	1
flgD	1	1	1	1	1	1	1	1	1	1	1	1	1	1	1	1	1	1	1
fixN_1~~~fixN_2~~~fixN	1	1	1	1	1	1	1	1	1	1	1	1	1	1	1	1	1	1	1
fliN	1	1	1	1	1	1	1	1	1	1	1	1	1	1	1	1	1	1	1
isdG	1	1	1	1	1	1	1	1	1	1	1	1	1	1	1	1	1	1	1
group_1191	1	1	1	1	1	1	1	1	1	1	1	1	1	1	1	1	1	1	1
hchA	1	1	1	1	1	1	1	1	1	1	1	1	1	1	1	1	1	1	1
group_1189	1	1	1	1	1	1	1	1	1	1	1	1	1	1	1	1	1	1	1
ltaE	1	1	1	1	1	1	1	1	1	1	1	1	1	1	1	1	1	1	1
group_1188	1	1	1	1	1	1	1	1	1	1	1	1	1	1	1	1	1	1	1
rlmJ_1~~~rlmJ_2~~~rlmJ	1	1	1	1	1	1	1	1	1	1	1	1	1	1	1	1	1	1	1
carB_1~~~accC	1	1	1	1	1	1	1	1	1	1	1	1	1	1	1	1	1	1	1
aroQ	1	1	1	1	1	1	1	1	1	1	1	1	1	1	1	1	1	1	1
trkI	1	1	1	1	1	1	1	1	1	1	1	1	1	1	1	1	1	1	1
gph_3~~~yieH_2	1	1	1	1	1	1	1	1	1	1	1	1	1	1	1	1	1	1	1
tmpC_1	1	1	1	1	1	1	1	1	1	1	1	1	1	1	1	1	1	1	1
udgb	1	1	1	1	1	1	1	1	1	1	1	1	1	1	1	1	1	1	1
rdmC~~~menH_1~~~bpoC	1	1	1	1	1	1	1	1	1	1	1	1	1	1	1	1	1	1	1
group_1187	1	1	1	1	1	1	1	1	1	1	1	1	1	1	1	1	1	1	1
dinF	1	1	1	1	1	1	1	1	1	1	1	1	1	1	1	1	1	1	1
apt_1~~~apt_2~~~apt	1	1	1	1	1	1	1	1	1	1	1	1	1	1	1	1	1	1	1
group_1186	1	1	1	1	1	1	1	1	1	1	1	1	1	1	1	1	1	1	1
adeP~~~adeQ	1	1	1	1	1	1	1	1	1	1	1	1	1	1	1	1	1	1	1
tdh~~~adhA	1	1	1	1	1	1	1	1	1	1	1	1	1	1	1	1	1	1	1
group_1185	1	1	1	1	1	1	1	1	1	1	1	1	1	1	1	1	1	1	1
group_1184	1	1	1	1	1	1	1	1	1	1	1	1	1	1	1	1	1	1	1
group_1183	1	1	1	1	1	1	1	1	1	1	1	1	1	1	1	1	1	1	1
bepA_4	1	1	1	1	1	1	1	1	1	1	1	1	1	1	1	1	1	1	1
group_1182	1	1	1	1	1	1	1	1	1	1	1	1	1	1	1	1	1	1	1
rhtB	1	1	1	1	1	1	1	1	1	1	1	1	1	1	1	1	1	1	1
hppA_2~~~hppA_1~~~hppA	1	1	1	1	1	1	1	1	1	1	1	1	1	1	1	1	1	1	1
group_1181	1	1	1	1	1	1	1	1	1	1	1	1	1	1	1	1	1	1	1
gatB_1~~~gatB~~~gatB_2~~~GATB	1	1	1	1	1	1	1	1	1	1	1	1	1	1	1	1	1	1	1
yqjG_1~~~yqjG_2~~~yqjG	1	1	1	1	1	1	1	1	1	1	1	1	1	1	1	1	1	1	1
tolB	1	1	1	1	1	1	1	1	1	1	1	1	1	1	1	1	1	1	1
group_1180	1	1	1	1	1	1	1	1	1	1	1	1	1	1	1	1	1	1	1
nrsF	1	1	1	1	1	1	1	1	1	1	1	1	1	1	1	1	1	1	1
group_1179	1	1	1	1	1	1	1	1	1	1	1	1	1	1	1	1	1	1	1
group_1178	1	1	1	1	1	1	1	1	1	1	1	1	1	1	1	1	1	1	1
fabB_2~~~fabB_1~~~fabB	1	1	1	1	1	1	1	1	1	1	1	1	1	1	1	1	1	1	1
xseB	1	1	1	1	1	1	1	1	1	1	1	1	1	1	1	1	1	1	1
purR_3~~~purR	1	1	1	1	1	1	1	1	1	1	1	1	1	1	1	1	1	1	1
dgcQ	1	1	1	1	1	1	1	1	1	1	1	1	1	1	1	1	1	1	1
yhbU	1	1	1	1	1	1	1	1	1	1	1	1	1	1	1	1	1	1	1
group_1176	1	1	1	1	1	1	1	1	1	1	1	1	1	1	1	1	1	1	1
bepF	1	1	1	1	1	1	1	1	1	1	1	1	1	1	1	1	1	1	1
dapF	1	1	1	1	1	1	1	1	1	1	1	1	1	1	1	1	1	1	1
gor~~~garB	1	1	1	1	1	1	1	1	1	1	1	1	1	1	1	1	1	1	1
ctpA~~~ctpB	1	1	1	1	1	1	1	1	1	1	1	1	1	1	1	1	1	1	1
yabI_1~~~yabI_2~~~yabI	1	1	1	1	1	1	1	1	1	1	1	1	1	1	1	1	1	1	1
lutR	1	1	1	1	1	1	1	1	1	1	1	1	1	1	1	1	1	1	1
group_1175	1	1	1	1	1	1	1	1	1	1	1	1	1	1	1	1	1	1	1
pccR	1	1	1	1	1	1	1	1	1	1	1	1	1	1	1	1	1	1	1
group_1174	1	1	1	1	1	1	1	1	1	1	1	1	1	1	1	1	1	1	1
group_1173	1	1	1	1	1	1	1	1	1	1	1	1	1	1	1	1	1	1	1
rpsN	1	1	1	1	1	1	1	1	1	1	1	1	1	1	1	1	1	1	1
flgI	1	1	1	1	1	1	1	1	1	1	1	1	1	1	1	1	1	1	1
dppB_1	1	1	1	1	1	1	1	1	1	1	1	1	1	1	1	1	1	1	1
group_1172	1	1	1	1	1	1	1	1	1	1	1	1	1	1	1	1	1	1	1
ywiE~~~clsA	1	1	1	1	1	1	1	1	1	1	1	1	1	1	1	1	1	1	1
group_1171	1	1	1	1	1	1	1	1	1	1	1	1	1	1	1	1	1	1	1
group_1170	1	1	1	1	1	1	1	1	1	1	1	1	1	1	1	1	1	1	1
group_1169	1	1	1	1	1	1	1	1	1	1	1	1	1	1	1	1	1	1	1
group_1168	1	1	1	1	1	1	1	1	1	1	1	1	1	1	1	1	1	1	1
phyR	1	1	1	1	1	1	1	1	1	1	1	1	1	1	1	1	1	1	1
rspR_1	1	1	1	1	1	1	1	1	1	1	1	1	1	1	1	1	1	1	1
radA_1~~~radA_2~~~radA	1	1	1	1	1	1	1	1	1	1	1	1	1	1	1	1	1	1	1
purF_1~~~purF_2~~~purF	1	1	1	1	1	1	1	1	1	1	1	1	1	1	1	1	1	1	1
thrC	1	1	1	1	1	1	1	1	1	1	1	1	1	1	1	1	1	1	1
mltF_2~~~mltF_1	1	1	1	1	1	1	1	1	1	1	1	1	1	1	1	1	1	1	1
group_1167	1	1	1	1	1	1	1	1	1	1	1	1	1	1	1	1	1	1	1
secY	1	1	1	1	1	1	1	1	1	1	1	1	1	1	1	1	1	1	1
fabI_2~~~fabI_3~~~fabI_1	1	1	1	1	1	1	1	1	1	1	1	1	1	1	1	1	1	1	1
coaD	1	1	1	1	1	1	1	1	1	1	1	1	1	1	1	1	1	1	1
dsbB_2~~~dsbB_1	1	1	1	1	1	1	1	1	1	1	1	1	1	1	1	1	1	1	1
group_1166	1	1	1	1	1	1	1	1	1	1	1	1	1	1	1	1	1	1	1
group_1165	1	1	1	1	1	1	1	1	1	1	1	1	1	1	1	1	1	1	1
group_1164	1	1	1	1	1	1	1	1	1	1	1	1	1	1	1	1	1	1	1
dinG_1	1	1	1	1	1	1	1	1	1	1	1	1	1	1	1	1	1	1	1
mcl2	1	1	1	1	1	1	1	1	1	1	1	1	1	1	1	1	1	1	1
thpR_2~~~thpR_1~~~ytlP	1	1	1	1	1	1	1	1	1	1	1	1	1	1	1	1	1	1	1
group_1163	1	1	1	1	1	1	1	1	1	1	1	1	1	1	1	1	1	1	1
group_1162	1	1	1	1	1	1	1	1	1	1	1	1	1	1	1	1	1	1	1
thiG	1	1	1	1	1	1	1	1	1	1	1	1	1	1	1	1	1	1	1
tldD_2~~~tldD_1~~~tldD	1	1	1	1	1	1	1	1	1	1	1	1	1	1	1	1	1	1	1
group_1161	1	1	1	1	1	1	1	1	1	1	1	1	1	1	1	1	1	1	1
rlpA_2	1	1	1	1	1	1	1	1	1	1	1	1	1	1	1	1	1	1	1
ygfZ	1	1	1	1	1	1	1	1	1	1	1	1	1	1	1	1	1	1	1
folP	1	1	1	1	1	1	1	1	1	1	1	1	1	1	1	1	1	1	1
group_1160	1	1	1	1	1	1	1	1	1	1	1	1	1	1	1	1	1	1	1
cysD_1~~~cysD~~~cysD_2	1	1	1	1	1	1	1	1	1	1	1	1	1	1	1	1	1	1	1
bepD_2~~~bepD	1	1	1	1	1	1	1	1	1	1	1	1	1	1	1	1	1	1	1
group_1159	1	1	1	1	1	1	1	1	1	1	1	1	1	1	1	1	1	1	1
cobS_2~~~cobS_1~~~cobS	1	1	1	1	1	1	1	1	1	1	1	1	1	1	1	1	1	1	1
bioF_2~~~bioF_1~~~bioF	1	1	1	1	1	1	1	1	1	1	1	1	1	1	1	1	1	1	1
yejF_2~~~yejF_1	1	1	1	1	1	1	1	1	1	1	1	1	1	1	1	1	1	1	1
arnE	1	1	1	1	1	1	1	1	1	1	1	1	1	1	1	1	1	1	1
group_1158	1	1	1	1	1	1	1	1	1	1	1	1	1	1	1	1	1	1	1
spuC_2	1	1	1	1	1	1	1	1	1	1	1	1	1	1	1	1	1	1	1
group_1157	1	1	1	1	1	1	1	1	1	1	1	1	1	1	1	1	1	1	1
aldH1	1	1	1	1	1	1	1	1	1	1	1	1	1	1	1	1	1	1	1
group_1156	1	1	1	1	1	1	1	1	1	1	1	1	1	1	1	1	1	1	1
group_1155	1	1	1	1	1	1	1	1	1	1	1	1	1	1	1	1	1	1	1
oppD_3~~~oppD_2	1	1	1	1	1	1	1	1	1	1	1	1	1	1	1	1	1	1	1
group_1154	1	1	1	1	1	1	1	1	1	1	1	1	1	1	1	1	1	1	1
trmB_1~~~trmB_2~~~trmB	1	1	1	1	1	1	1	1	1	1	1	1	1	1	1	1	1	1	1
group_1153	1	1	1	1	1	1	1	1	1	1	1	1	1	1	1	1	1	1	1
group_1152	1	1	1	1	1	1	1	1	1	1	1	1	1	1	1	1	1	1	1
araB_1~~~araB_2	1	1	1	1	1	1	1	1	1	1	1	1	1	1	1	1	1	1	1
ccmC	1	1	1	1	1	1	1	1	1	1	1	1	1	1	1	1	1	1	1
group_1151	1	1	1	1	1	1	1	1	1	1	1	1	1	1	1	1	1	1	1
group_1150	1	1	1	1	1	1	1	1	1	1	1	1	1	1	1	1	1	1	1
yceJ_2	1	1	1	1	1	1	1	1	1	1	1	1	1	1	1	1	1	1	1
malK_3~~~ecfA2~~~cysA_1	1	1	1	1	1	1	1	1	1	1	1	1	1	1	1	1	1	1	1
yxeO	1	1	1	1	1	1	1	1	1	1	1	1	1	1	1	1	1	1	1
group_1149	1	1	1	1	1	1	1	1	1	1	1	1	1	1	1	1	1	1	1
artJ_1~~~hisJ	1	1	1	1	1	1	1	1	1	1	1	1	1	1	1	1	1	1	1
modA	1	1	1	1	1	1	1	1	1	1	1	1	1	1	1	1	1	1	1
group_1148	1	1	1	1	1	1	1	1	1	1	1	1	1	1	1	1	1	1	1
group_1147	1	1	1	1	1	1	1	1	1	1	1	1	1	1	1	1	1	1	1
fucP	1	1	1	1	1	1	1	1	1	1	1	1	1	1	1	1	1	1	1
dadA_1~~~dadA1_2~~~dadA_2~~~dadA1_1	1	1	1	1	1	1	1	1	1	1	1	1	1	1	1	1	1	1	1
edd~~~edd_2~~~edd_1	1	1	1	1	1	1	1	1	1	1	1	1	1	1	1	1	1	1	1
zwf_2~~~zwf_1~~~zwf	1	1	1	1	1	1	1	1	1	1	1	1	1	1	1	1	1	1	1
ribX_2	1	1	1	1	1	1	1	1	1	1	1	1	1	1	1	1	1	1	1
group_1146	1	1	1	1	1	1	1	1	1	1	1	1	1	1	1	1	1	1	1
dapA_2~~~dapA_3	1	1	1	1	1	1	1	1	1	1	1	1	1	1	1	1	1	1	1
araH~~~rbsC_4	1	1	1	1	1	1	1	1	1	1	1	1	1	1	1	1	1	1	1
group_1145	1	1	1	1	1	1	1	1	1	1	1	1	1	1	1	1	1	1	1
lptB_4~~~btuD_3~~~btuD_10	1	1	1	1	1	1	1	1	1	1	1	1	1	1	1	1	1	1	1
group_1144	1	1	1	1	1	1	1	1	1	1	1	1	1	1	1	1	1	1	1
coaE_1~~~coaE_2~~~coaE	1	1	1	1	1	1	1	1	1	1	1	1	1	1	1	1	1	1	1
cobS_2~~~cobV	1	1	1	1	1	1	1	1	1	1	1	1	1	1	1	1	1	1	1
narH~~~narY	1	1	1	1	1	1	1	1	1	1	1	1	1	1	1	1	1	1	1
group_1143	1	1	1	1	1	1	1	1	1	1	1	1	1	1	1	1	1	1	1
degP~~~degP_3	1	1	1	1	1	1	1	1	1	1	1	1	1	1	1	1	1	1	1
exoA~~~xthA_2	1	1	1	1	1	1	1	1	1	1	1	1	1	1	1	1	1	1	1
group_1142	1	1	1	1	1	1	1	1	1	1	1	1	1	1	1	1	1	1	1
rplV	1	1	1	1	1	1	1	1	1	1	1	1	1	1	1	1	1	1	1
yhhT	1	1	1	1	1	1	1	1	1	1	1	1	1	1	1	1	1	1	1
ade_2~~~ade_1~~~ade	1	1	1	1	1	1	1	1	1	1	1	1	1	1	1	1	1	1	1
lptB_4	1	1	1	1	1	1	1	1	1	1	1	1	1	1	1	1	1	1	1
rexB	1	1	1	1	1	1	1	1	1	1	1	1	1	1	1	1	1	1	1
icaB	1	1	1	1	1	1	1	1	1	1	1	1	1	1	1	1	1	1	1
group_1141	1	1	1	1	1	1	1	1	1	1	1	1	1	1	1	1	1	1	1
lacF	1	1	1	1	1	1	1	1	1	1	1	1	1	1	1	1	1	1	1
clpP_1~~~clpP_2	1	1	1	1	1	1	1	1	1	1	1	1	1	1	1	1	1	1	1
cbf2~~~surA_2	1	1	1	1	1	1	1	1	1	1	1	1	1	1	1	1	1	1	1
btuD_7~~~glnQ_3	1	1	1	1	1	1	1	1	1	1	1	1	1	1	1	1	1	1	1
group_1140	1	1	1	1	1	1	1	1	1	1	1	1	1	1	1	1	1	1	1
cobH	1	1	1	1	1	1	1	1	1	1	1	1	1	1	1	1	1	1	1
group_1139	1	1	1	1	1	1	1	1	1	1	1	1	1	1	1	1	1	1	1
group_1138	1	1	1	1	1	1	1	1	1	1	1	1	1	1	1	1	1	1	1
group_1137	1	1	1	1	1	1	1	1	1	1	1	1	1	1	1	1	1	1	1
bauA	1	1	1	1	1	1	1	1	1	1	1	1	1	1	1	1	1	1	1
group_1136	1	1	1	1	1	1	1	1	1	1	1	1	1	1	1	1	1	1	1
ymdB	1	1	1	1	1	1	1	1	1	1	1	1	1	1	1	1	1	1	1
cobM	1	1	1	1	1	1	1	1	1	1	1	1	1	1	1	1	1	1	1
group_1135	1	1	1	1	1	1	1	1	1	1	1	1	1	1	1	1	1	1	1
queC	1	1	1	1	1	1	1	1	1	1	1	1	1	1	1	1	1	1	1
arnT	1	1	1	1	1	1	1	1	1	1	1	1	1	1	1	1	1	1	1
group_1134	1	1	1	1	1	1	1	1	1	1	1	1	1	1	1	1	1	1	1
group_1133	1	1	1	1	1	1	1	1	1	1	1	1	1	1	1	1	1	1	1
dme	1	1	1	1	1	1	1	1	1	1	1	1	1	1	1	1	1	1	1
group_1132	1	1	1	1	1	1	1	1	1	1	1	1	1	1	1	1	1	1	1
pyrE	1	1	1	1	1	1	1	1	1	1	1	1	1	1	1	1	1	1	1
sufB	1	1	1	1	1	1	1	1	1	1	1	1	1	1	1	1	1	1	1
group_1131	1	1	1	1	1	1	1	1	1	1	1	1	1	1	1	1	1	1	1
group_1130	1	1	1	1	1	1	1	1	1	1	1	1	1	1	1	1	1	1	1
group_1129	1	1	1	1	1	1	1	1	1	1	1	1	1	1	1	1	1	1	1
lpdV_1~~~lpdV_2~~~lpdV	1	1	1	1	1	1	1	1	1	1	1	1	1	1	1	1	1	1	1
lnrK_1~~~malT	1	1	1	1	1	1	1	1	1	1	1	1	1	1	1	1	1	1	1
dxs_3~~~dxs_2	1	1	1	1	1	1	1	1	1	1	1	1	1	1	1	1	1	1	1
rlmD	1	1	1	1	1	1	1	1	1	1	1	1	1	1	1	1	1	1	1
galM	1	1	1	1	1	1	1	1	1	1	1	1	1	1	1	1	1	1	1
phnN	1	1	1	1	1	1	1	1	1	1	1	1	1	1	1	1	1	1	1
eryD_2~~~eryD_1~~~eryD	1	1	1	1	1	1	1	1	1	1	1	1	1	1	1	1	1	1	1
group_1128	1	1	1	1	1	1	1	1	1	1	1	1	1	1	1	1	1	1	1
group_1127	1	1	1	1	1	1	1	1	1	1	1	1	1	1	1	1	1	1	1
betA_1~~~mpdB~~~livQ	1	1	1	1	1	1	1	1	1	1	1	1	1	1	1	1	1	1	1
serS	1	1	1	1	1	1	1	1	1	1	1	1	1	1	1	1	1	1	1
group_1126	1	1	1	1	1	1	1	1	1	1	1	1	1	1	1	1	1	1	1
group_1125	1	1	1	1	1	1	1	1	1	1	1	1	1	1	1	1	1	1	1
fur_2	1	1	1	1	1	1	1	1	1	1	1	1	1	1	1	1	1	1	1
group_1124	1	1	1	1	1	1	1	1	1	1	1	1	1	1	1	1	1	1	1
yhdG	1	1	1	1	1	1	1	1	1	1	1	1	1	1	1	1	1	1	1
recF_1~~~recF_2~~~recF	1	1	1	1	1	1	1	1	1	1	1	1	1	1	1	1	1	1	1
ugpC_2~~~ugpC_1~~~btuD_3~~~btuD_10~~~malK_2	1	1	1	1	1	1	1	1	1	1	1	1	1	1	1	1	1	1	1
hisA	1	1	1	1	1	1	1	1	1	1	1	1	1	1	1	1	1	1	1
clpB_1~~~clpB_2~~~clpB	1	1	1	1	1	1	1	1	1	1	1	1	1	1	1	1	1	1	1
RBKS~~~scrK	1	1	1	1	1	1	1	1	1	1	1	1	1	1	1	1	1	1	1
group_1123	1	1	1	1	1	1	1	1	1	1	1	1	1	1	1	1	1	1	1
ispG	1	1	1	1	1	1	1	1	1	1	1	1	1	1	1	1	1	1	1
group_1122	1	1	1	1	1	1	1	1	1	1	1	1	1	1	1	1	1	1	1
cpdA_2	1	1	1	1	1	1	1	1	1	1	1	1	1	1	1	1	1	1	1
group_1121	1	1	1	1	1	1	1	1	1	1	1	1	1	1	1	1	1	1	1
hmuU	1	1	1	1	1	1	1	1	1	1	1	1	1	1	1	1	1	1	1
group_1120	1	1	1	1	1	1	1	1	1	1	1	1	1	1	1	1	1	1	1
hcaB_1~~~hdhA_2	1	1	1	1	1	1	1	1	1	1	1	1	1	1	1	1	1	1	1
betI_3~~~betI_2	1	1	1	1	1	1	1	1	1	1	1	1	1	1	1	1	1	1	1
aaeA_4~~~emrA_1~~~emrA_2	1	1	1	1	1	1	1	1	1	1	1	1	1	1	1	1	1	1	1
rsmG_2~~~rsmG_1~~~rsmG	1	1	1	1	1	1	1	1	1	1	1	1	1	1	1	1	1	1	1
iolB	1	1	1	1	1	1	1	1	1	1	1	1	1	1	1	1	1	1	1
hutH_1~~~hutH~~~hutH_2	1	1	1	1	1	1	1	1	1	1	1	1	1	1	1	1	1	1	1
macB_2~~~macB_1	1	1	1	1	1	1	1	1	1	1	1	1	1	1	1	1	1	1	1
trpD	1	1	1	1	1	1	1	1	1	1	1	1	1	1	1	1	1	1	1
djlA_1	1	1	1	1	1	1	1	1	1	1	1	1	1	1	1	1	1	1	1
group_1119	1	1	1	1	1	1	1	1	1	1	1	1	1	1	1	1	1	1	1
pmbA	1	1	1	1	1	1	1	1	1	1	1	1	1	1	1	1	1	1	1
group_1118	1	1	1	1	1	1	1	1	1	1	1	1	1	1	1	1	1	1	1
frcA_2~~~frcA_1	1	1	1	1	1	1	1	1	1	1	1	1	1	1	1	1	1	1	1
fucU	1	1	1	1	1	1	1	1	1	1	1	1	1	1	1	1	1	1	1
group_1117	1	1	1	1	1	1	1	1	1	1	1	1	1	1	1	1	1	1	1
uppS	1	1	1	1	1	1	1	1	1	1	1	1	1	1	1	1	1	1	1
minC	1	1	1	1	1	1	1	1	1	1	1	1	1	1	1	1	1	1	1
slyA_2~~~slyA_3	1	1	1	1	1	1	1	1	1	1	1	1	1	1	1	1	1	1	1
alkJ_1~~~alkJ_4	1	1	1	1	1	1	1	1	1	1	1	1	1	1	1	1	1	1	1
fabG_9	1	1	1	1	1	1	1	1	1	1	1	1	1	1	1	1	1	1	1
takP_1~~~takP_2~~~takP	1	1	1	1	1	1	1	1	1	1	1	1	1	1	1	1	1	1	1
pncC~~~cinA_2	1	1	1	1	1	1	1	1	1	1	1	1	1	1	1	1	1	1	1
group_1116	1	1	1	1	1	1	1	1	1	1	1	1	1	1	1	1	1	1	1
sfsA	1	1	1	1	1	1	1	1	1	1	1	1	1	1	1	1	1	1	1
pncB~~~pncB_2~~~pncB_1	1	1	1	1	1	1	1	1	1	1	1	1	1	1	1	1	1	1	1
yfkM	1	1	1	1	1	1	1	1	1	1	1	1	1	1	1	1	1	1	1
psd	1	1	1	1	1	1	1	1	1	1	1	1	1	1	1	1	1	1	1
group_1115	1	1	1	1	1	1	1	1	1	1	1	1	1	1	1	1	1	1	1
ycjO_1	1	1	1	1	1	1	1	1	1	1	1	1	1	1	1	1	1	1	1
group_1114	1	1	1	1	1	1	1	1	1	1	1	1	1	1	1	1	1	1	1
cinA	1	1	1	1	1	1	1	1	1	1	1	1	1	1	1	1	1	1	1
ubiK	1	1	1	1	1	1	1	1	1	1	1	1	1	1	1	1	1	1	1
group_1113	1	1	1	1	1	1	1	1	1	1	1	1	1	1	1	1	1	1	1
dppC_2~~~dppC_1	1	1	1	1	1	1	1	1	1	1	1	1	1	1	1	1	1	1	1
oppF_6~~~oppF_1	1	1	1	1	1	1	1	1	1	1	1	1	1	1	1	1	1	1	1
tolR_1~~~tolR_2~~~exbD	1	1	1	1	1	1	1	1	1	1	1	1	1	1	1	1	1	1	1
lldD_2~~~lldD_1~~~lldD	1	1	1	1	1	1	1	1	1	1	1	1	1	1	1	1	1	1	1
arnA	1	1	1	1	1	1	1	1	1	1	1	1	1	1	1	1	1	1	1
group_1112	1	1	1	1	1	1	1	1	1	1	1	1	1	1	1	1	1	1	1
gadA	1	1	1	1	1	1	1	1	1	1	1	1	1	1	1	1	1	1	1
gadC	1	1	1	1	1	1	1	1	1	1	1	1	1	1	1	1	1	1	1
recN_2~~~recN~~~recN_1	1	1	1	1	1	1	1	1	1	1	1	1	1	1	1	1	1	1	1
msiK	1	1	1	1	1	1	1	1	1	1	1	1	1	1	1	1	1	1	1
ydcV_2	1	1	1	1	1	1	1	1	1	1	1	1	1	1	1	1	1	1	1
group_1111	1	1	1	1	1	1	1	1	1	1	1	1	1	1	1	1	1	1	1
virB8	1	1	1	1	1	1	1	1	1	1	1	1	1	1	1	1	1	1	1
nikD	1	1	1	1	1	1	1	1	1	1	1	1	1	1	1	1	1	1	1
fbcH_2~~~fbcH_1	1	1	1	1	1	1	1	1	1	1	1	1	1	1	1	1	1	1	1
melD_1~~~sugA_1	1	1	1	1	1	1	1	1	1	1	1	1	1	1	1	1	1	1	1
group_1110	1	1	1	1	1	1	1	1	1	1	1	1	1	1	1	1	1	1	1
group_1109	1	1	1	1	1	1	1	1	1	1	1	1	1	1	1	1	1	1	1
group_1107	1	1	1	1	1	1	1	1	1	1	1	1	1	1	1	1	1	1	1
group_1106	1	1	1	1	1	1	1	1	1	1	1	1	1	1	1	1	1	1	1
group_1105	1	1	1	1	1	1	1	1	1	1	1	1	1	1	1	1	1	1	1
group_1104	1	1	1	1	1	1	1	1	1	1	1	1	1	1	1	1	1	1	1
group_1103	1	1	1	1	1	1	1	1	1	1	1	1	1	1	1	1	1	1	1
ynfM~~~ynfM_1	1	1	1	1	1	1	1	1	1	1	1	1	1	1	1	1	1	1	1
msrB	1	1	1	1	1	1	1	1	1	1	1	1	1	1	1	1	1	1	1
acyII_2	1	1	1	1	1	1	1	1	1	1	1	1	1	1	1	1	1	1	1
cpdR	1	1	1	1	1	1	1	1	1	1	1	1	1	1	1	1	1	1	1
cnbH_1~~~QRSL1_2~~~QRSL1_1~~~cnbH_2	1	1	1	1	1	1	1	1	1	1	1	1	1	1	1	1	1	1	1
group_1102	1	1	1	1	1	1	1	1	1	1	1	1	1	1	1	1	1	1	1
group_1101	1	1	1	1	1	1	1	1	1	1	1	1	1	1	1	1	1	1	1
pgm_1~~~glmM_1~~~pgm_2~~~pgm	1	1	1	1	1	1	1	1	1	1	1	1	1	1	1	1	1	1	1
prs_1	1	1	1	1	1	1	1	1	1	1	1	1	1	1	1	1	1	1	1
group_1100	1	1	1	1	1	1	1	1	1	1	1	1	1	1	1	1	1	1	1
group_1099	1	1	1	1	1	1	1	1	1	1	1	1	1	1	1	1	1	1	1
group_1098	1	1	1	1	1	1	1	1	1	1	1	1	1	1	1	1	1	1	1
miaA_1~~~miaA_2~~~miaA	1	1	1	1	1	1	1	1	1	1	1	1	1	1	1	1	1	1	1
group_1097	1	1	1	1	1	1	1	1	1	1	1	1	1	1	1	1	1	1	1
otnK_2	1	1	1	1	1	1	1	1	1	1	1	1	1	1	1	1	1	1	1
acsA_4	1	1	1	1	1	1	1	1	1	1	1	1	1	1	1	1	1	1	1
hflK	1	1	1	1	1	1	1	1	1	1	1	1	1	1	1	1	1	1	1
fpgS	1	1	1	1	1	1	1	1	1	1	1	1	1	1	1	1	1	1	1
trpA	1	1	1	1	1	1	1	1	1	1	1	1	1	1	1	1	1	1	1
trxB_2~~~trxB_1	1	1	1	1	1	1	1	1	1	1	1	1	1	1	1	1	1	1	1
potA_3~~~potA_1	1	1	1	1	1	1	1	1	1	1	1	1	1	1	1	1	1	1	1
group_1096	1	1	1	1	1	1	1	1	1	1	1	1	1	1	1	1	1	1	1
pdhR_2	1	1	1	1	1	1	1	1	1	1	1	1	1	1	1	1	1	1	1
group_1094	1	1	1	1	1	1	1	1	1	1	1	1	1	1	1	1	1	1	1
group_1093	1	1	1	1	1	1	1	1	1	1	1	1	1	1	1	1	1	1	1
eryB_2~~~eryB_1	1	1	1	1	1	1	1	1	1	1	1	1	1	1	1	1	1	1	1
rnc	1	1	1	1	1	1	1	1	1	1	1	1	1	1	1	1	1	1	1
mglC~~~rbsC_1~~~rbsC_6	1	1	1	1	1	1	1	1	1	1	1	1	1	1	1	1	1	1	1
ulaR~~~glpR_3	1	1	1	1	1	1	1	1	1	1	1	1	1	1	1	1	1	1	1
livH_4~~~livH_3	1	1	1	1	1	1	1	1	1	1	1	1	1	1	1	1	1	1	1
group_1092	1	1	1	1	1	1	1	1	1	1	1	1	1	1	1	1	1	1	1
group_1091	1	1	1	1	1	1	1	1	1	1	1	1	1	1	1	1	1	1	1
gsiD_2~~~gsiD_1~~~gsiD	1	1	1	1	1	1	1	1	1	1	1	1	1	1	1	1	1	1	1
group_1090	1	1	1	1	1	1	1	1	1	1	1	1	1	1	1	1	1	1	1
appA_2~~~appA_4	1	1	1	1	1	1	1	1	1	1	1	1	1	1	1	1	1	1	1
yclQ	1	1	1	1	1	1	1	1	1	1	1	1	1	1	1	1	1	1	1
yclO	1	1	1	1	1	1	1	1	1	1	1	1	1	1	1	1	1	1	1
socA	1	1	1	1	1	1	1	1	1	1	1	1	1	1	1	1	1	1	1
ratA	1	1	1	1	1	1	1	1	1	1	1	1	1	1	1	1	1	1	1
opuAB_1~~~opuAB_2~~~opuAB	1	1	1	1	1	1	1	1	1	1	1	1	1	1	1	1	1	1	1
hmp	1	1	1	1	1	1	1	1	1	1	1	1	1	1	1	1	1	1	1
uppP	1	1	1	1	1	1	1	1	1	1	1	1	1	1	1	1	1	1	1
dnaK_2~~~dnaK_1	1	1	1	1	1	1	1	1	1	1	1	1	1	1	1	1	1	1	1
tsaD	1	1	1	1	1	1	1	1	1	1	1	1	1	1	1	1	1	1	1
proX	1	1	1	1	1	1	1	1	1	1	1	1	1	1	1	1	1	1	1
murI	1	1	1	1	1	1	1	1	1	1	1	1	1	1	1	1	1	1	1
hcaB_2~~~hcaB_1	1	1	1	1	1	1	1	1	1	1	1	1	1	1	1	1	1	1	1
dppC_2~~~ddpC~~~dppC_3	1	1	1	1	1	1	1	1	1	1	1	1	1	1	1	1	1	1	1
dhaL2_1	1	1	1	1	1	1	1	1	1	1	1	1	1	1	1	1	1	1	1
COQ3	1	1	1	1	1	1	1	1	1	1	1	1	1	1	1	1	1	1	1
cobD	1	1	1	1	1	1	1	1	1	1	1	1	1	1	1	1	1	1	1
cysL_2~~~hdfR_2	1	1	1	1	1	1	1	1	1	1	1	1	1	1	1	1	1	1	1
glaR	1	1	1	1	1	1	1	1	1	1	1	1	1	1	1	1	1	1	1
ybbJ	1	1	1	1	1	1	1	1	1	1	1	1	1	1	1	1	1	1	1
group_1089	1	1	1	1	1	1	1	1	1	1	1	1	1	1	1	1	1	1	1
ftsE	1	1	1	1	1	1	1	1	1	1	1	1	1	1	1	1	1	1	1
frc	1	1	1	1	1	1	1	1	1	1	1	1	1	1	1	1	1	1	1
fur~~~fur_1	1	1	1	1	1	1	1	1	1	1	1	1	1	1	1	1	1	1	1
tktA	1	1	1	1	1	1	1	1	1	1	1	1	1	1	1	1	1	1	1
bkdA1	1	1	1	1	1	1	1	1	1	1	1	1	1	1	1	1	1	1	1
rpsK	1	1	1	1	1	1	1	1	1	1	1	1	1	1	1	1	1	1	1
glcA_2~~~glcA_1	1	1	1	1	1	1	1	1	1	1	1	1	1	1	1	1	1	1	1
group_1088	1	1	1	1	1	1	1	1	1	1	1	1	1	1	1	1	1	1	1
lysN	1	1	1	1	1	1	1	1	1	1	1	1	1	1	1	1	1	1	1
phoB	1	1	1	1	1	1	1	1	1	1	1	1	1	1	1	1	1	1	1
maf~~~yceF	1	1	1	1	1	1	1	1	1	1	1	1	1	1	1	1	1	1	1
lpxL~~~lpxM	1	1	1	1	1	1	1	1	1	1	1	1	1	1	1	1	1	1	1
rsmA	1	1	1	1	1	1	1	1	1	1	1	1	1	1	1	1	1	1	1
group_1087	1	1	1	1	1	1	1	1	1	1	1	1	1	1	1	1	1	1	1
group_1086	1	1	1	1	1	1	1	1	1	1	1	1	1	1	1	1	1	1	1
group_1085	1	1	1	1	1	1	1	1	1	1	1	1	1	1	1	1	1	1	1
group_1084	1	1	1	1	1	1	1	1	1	1	1	1	1	1	1	1	1	1	1
btuF_1~~~btuF_2	1	1	1	1	1	1	1	1	1	1	1	1	1	1	1	1	1	1	1
mntH	1	1	1	1	1	1	1	1	1	1	1	1	1	1	1	1	1	1	1
group_1083	1	1	1	1	1	1	1	1	1	1	1	1	1	1	1	1	1	1	1
group_1082	1	1	1	1	1	1	1	1	1	1	1	1	1	1	1	1	1	1	1
cobP	1	1	1	1	1	1	1	1	1	1	1	1	1	1	1	1	1	1	1
btuD_4~~~frcA_2	1	1	1	1	1	1	1	1	1	1	1	1	1	1	1	1	1	1	1
iolG_8~~~iolG_2	1	1	1	1	1	1	1	1	1	1	1	1	1	1	1	1	1	1	1
thiE_1	1	1	1	1	1	1	1	1	1	1	1	1	1	1	1	1	1	1	1
nanR_1	1	1	1	1	1	1	1	1	1	1	1	1	1	1	1	1	1	1	1
group_1081	1	1	1	1	1	1	1	1	1	1	1	1	1	1	1	1	1	1	1
afr_2~~~afr~~~afr_1~~~iolG_2	1	1	1	1	1	1	1	1	1	1	1	1	1	1	1	1	1	1	1
fbp	1	1	1	1	1	1	1	1	1	1	1	1	1	1	1	1	1	1	1
rfuD	1	1	1	1	1	1	1	1	1	1	1	1	1	1	1	1	1	1	1
group_1080	1	1	1	1	1	1	1	1	1	1	1	1	1	1	1	1	1	1	1
group_1079	1	1	1	1	1	1	1	1	1	1	1	1	1	1	1	1	1	1	1
group_1078	1	1	1	1	1	1	1	1	1	1	1	1	1	1	1	1	1	1	1
pcrA	1	1	1	1	1	1	1	1	1	1	1	1	1	1	1	1	1	1	1
alaS_1	1	1	1	1	1	1	1	1	1	1	1	1	1	1	1	1	1	1	1
rfbE	1	1	1	1	1	1	1	1	1	1	1	1	1	1	1	1	1	1	1
group_1077	1	1	1	1	1	1	1	1	1	1	1	1	1	1	1	1	1	1	1
metZ	1	1	1	1	1	1	1	1	1	1	1	1	1	1	1	1	1	1	1
group_1076	1	1	1	1	1	1	1	1	1	1	1	1	1	1	1	1	1	1	1
emrB	1	1	1	1	1	1	1	1	1	1	1	1	1	1	1	1	1	1	1
futA2	1	1	1	1	1	1	1	1	1	1	1	1	1	1	1	1	1	1	1
dadA_1~~~dadA_3	1	1	1	1	1	1	1	1	1	1	1	1	1	1	1	1	1	1	1
xerC_4~~~xerC_3	1	1	1	1	1	1	1	1	1	1	1	1	1	1	1	1	1	1	1
group_1075	1	1	1	1	1	1	1	1	1	1	1	1	1	1	1	1	1	1	1
macA_1~~~mdtA_2	1	1	1	1	1	1	1	1	1	1	1	1	1	1	1	1	1	1	1
tyrC	1	1	1	1	1	1	1	1	1	1	1	1	1	1	1	1	1	1	1
group_1074	1	1	1	1	1	1	1	1	1	1	1	1	1	1	1	1	1	1	1
group_1073	1	1	1	1	1	1	1	1	1	1	1	1	1	1	1	1	1	1	1
group_1072	1	1	1	1	1	1	1	1	1	1	1	1	1	1	1	1	1	1	1
aroC	1	1	1	1	1	1	1	1	1	1	1	1	1	1	1	1	1	1	1
group_1071	1	1	1	1	1	1	1	1	1	1	1	1	1	1	1	1	1	1	1
ybeY	1	1	1	1	1	1	1	1	1	1	1	1	1	1	1	1	1	1	1
lnt	1	1	1	1	1	1	1	1	1	1	1	1	1	1	1	1	1	1	1
group_1070	1	1	1	1	1	1	1	1	1	1	1	1	1	1	1	1	1	1	1
group_1069	1	1	1	1	1	1	1	1	1	1	1	1	1	1	1	1	1	1	1
group_1068	1	1	1	1	1	1	1	1	1	1	1	1	1	1	1	1	1	1	1
egtB	1	1	1	1	1	1	1	1	1	1	1	1	1	1	1	1	1	1	1
group_1067	1	1	1	1	1	1	1	1	1	1	1	1	1	1	1	1	1	1	1
ybhF	1	1	1	1	1	1	1	1	1	1	1	1	1	1	1	1	1	1	1
group_1066	1	1	1	1	1	1	1	1	1	1	1	1	1	1	1	1	1	1	1
menB_1~~~echA8_1~~~echA8_2	1	1	1	1	1	1	1	1	1	1	1	1	1	1	1	1	1	1	1
group_1065	1	1	1	1	1	1	1	1	1	1	1	1	1	1	1	1	1	1	1
yfiH	1	1	1	1	1	1	1	1	1	1	1	1	1	1	1	1	1	1	1
tsaQ1~~~tsaQ1_2	1	1	1	1	1	1	1	1	1	1	1	1	1	1	1	1	1	1	1
gppA_2~~~gppA_1	1	1	1	1	1	1	1	1	1	1	1	1	1	1	1	1	1	1	1
mcbR~~~mcbR_1~~~nanR_2	1	1	1	1	1	1	1	1	1	1	1	1	1	1	1	1	1	1	1
glmS	1	1	1	1	1	1	1	1	1	1	1	1	1	1	1	1	1	1	1
group_1064	1	1	1	1	1	1	1	1	1	1	1	1	1	1	1	1	1	1	1
pcaB	1	1	1	1	1	1	1	1	1	1	1	1	1	1	1	1	1	1	1
btuB_2	1	1	1	1	1	1	1	1	1	1	1	1	1	1	1	1	1	1	1
nfdA_1	1	1	1	1	1	1	1	1	1	1	1	1	1	1	1	1	1	1	1
group_1063	1	1	1	1	1	1	1	1	1	1	1	1	1	1	1	1	1	1	1
ftcR	1	1	1	1	1	1	1	1	1	1	1	1	1	1	1	1	1	1	1
group_1062	1	1	1	1	1	1	1	1	1	1	1	1	1	1	1	1	1	1	1
xfp~~~xpkA	1	1	1	1	1	1	1	1	1	1	1	1	1	1	1	1	1	1	1
group_1061	1	1	1	1	1	1	1	1	1	1	1	1	1	1	1	1	1	1	1
sir~~~sir_1	1	1	1	1	1	1	1	1	1	1	1	1	1	1	1	1	1	1	1
group_1060	1	1	1	1	1	1	1	1	1	1	1	1	1	1	1	1	1	1	1
argF	1	1	1	1	1	1	1	1	1	1	1	1	1	1	1	1	1	1	1
accA	1	1	1	1	1	1	1	1	1	1	1	1	1	1	1	1	1	1	1
tusA	1	1	1	1	1	1	1	1	1	1	1	1	1	1	1	1	1	1	1
lexA_2~~~lexA_1	1	1	1	1	1	1	1	1	1	1	1	1	1	1	1	1	1	1	1
phoA_2~~~phoA~~~phoA_1	1	1	1	1	1	1	1	1	1	1	1	1	1	1	1	1	1	1	1
group_1059	1	1	1	1	1	1	1	1	1	1	1	1	1	1	1	1	1	1	1
group_1058	1	1	1	1	1	1	1	1	1	1	1	1	1	1	1	1	1	1	1
yqeY	1	1	1	1	1	1	1	1	1	1	1	1	1	1	1	1	1	1	1
group_1057	1	1	1	1	1	1	1	1	1	1	1	1	1	1	1	1	1	1	1
group_1056	1	1	1	1	1	1	1	1	1	1	1	1	1	1	1	1	1	1	1
group_1055	1	1	1	1	1	1	1	1	1	1	1	1	1	1	1	1	1	1	1
group_1054	1	1	1	1	1	1	1	1	1	1	1	1	1	1	1	1	1	1	1
acm	1	1	1	1	1	1	1	1	1	1	1	1	1	1	1	1	1	1	1
group_1053	1	1	1	1	1	1	1	1	1	1	1	1	1	1	1	1	1	1	1
group_1052	1	1	1	1	1	1	1	1	1	1	1	1	1	1	1	1	1	1	1
def_1~~~def_2	1	1	1	1	1	1	1	1	1	1	1	1	1	1	1	1	1	1	1
fcl~~~fcl_2	1	1	1	1	1	1	1	1	1	1	1	1	1	1	1	1	1	1	1
group_1051	1	1	1	1	1	1	1	1	1	1	1	1	1	1	1	1	1	1	1
ald2	1	1	1	1	1	1	1	1	1	1	1	1	1	1	1	1	1	1	1
group_1050	1	1	1	1	1	1	1	1	1	1	1	1	1	1	1	1	1	1	1
rafR	1	1	1	1	1	1	1	1	1	1	1	1	1	1	1	1	1	1	1
sugA~~~sugA_2	1	1	1	1	1	1	1	1	1	1	1	1	1	1	1	1	1	1	1
aroE_2	1	1	1	1	1	1	1	1	1	1	1	1	1	1	1	1	1	1	1
betI_2~~~betI_1	1	1	1	1	1	1	1	1	1	1	1	1	1	1	1	1	1	1	1
uctC~~~yfdE_1	1	1	1	1	1	1	1	1	1	1	1	1	1	1	1	1	1	1	1
trpF	1	1	1	1	1	1	1	1	1	1	1	1	1	1	1	1	1	1	1
group_1049	1	1	1	1	1	1	1	1	1	1	1	1	1	1	1	1	1	1	1
ahpD	1	1	1	1	1	1	1	1	1	1	1	1	1	1	1	1	1	1	1
group_1048	1	1	1	1	1	1	1	1	1	1	1	1	1	1	1	1	1	1	1
group_1047	1	1	1	1	1	1	1	1	1	1	1	1	1	1	1	1	1	1	1
exuT	1	1	1	1	1	1	1	1	1	1	1	1	1	1	1	1	1	1	1
group_1046	1	1	1	1	1	1	1	1	1	1	1	1	1	1	1	1	1	1	1
group_1045	1	1	1	1	1	1	1	1	1	1	1	1	1	1	1	1	1	1	1
group_1044	1	1	1	1	1	1	1	1	1	1	1	1	1	1	1	1	1	1	1
group_1043	1	1	1	1	1	1	1	1	1	1	1	1	1	1	1	1	1	1	1
group_1042	1	1	1	1	1	1	1	1	1	1	1	1	1	1	1	1	1	1	1
otnC	1	1	1	1	1	1	1	1	1	1	1	1	1	1	1	1	1	1	1
ugpA_1~~~ugpA_2	1	1	1	1	1	1	1	1	1	1	1	1	1	1	1	1	1	1	1
group_1041	1	1	1	1	1	1	1	1	1	1	1	1	1	1	1	1	1	1	1
group_1040	1	1	1	1	1	1	1	1	1	1	1	1	1	1	1	1	1	1	1
group_1039	1	1	1	1	1	1	1	1	1	1	1	1	1	1	1	1	1	1	1
glpX	1	1	1	1	1	1	1	1	1	1	1	1	1	1	1	1	1	1	1
alaC	1	1	1	1	1	1	1	1	1	1	1	1	1	1	1	1	1	1	1
baiN	1	1	1	1	1	1	1	1	1	1	1	1	1	1	1	1	1	1	1
group_1038	1	1	1	1	1	1	1	1	1	1	1	1	1	1	1	1	1	1	1
group_1037	1	1	1	1	1	1	1	1	1	1	1	1	1	1	1	1	1	1	1
group_1036	1	1	1	1	1	1	1	1	1	1	1	1	1	1	1	1	1	1	1
rsmE	1	1	1	1	1	1	1	1	1	1	1	1	1	1	1	1	1	1	1
gst	1	1	1	1	1	1	1	1	1	1	1	1	1	1	1	1	1	1	1
group_1035	1	1	1	1	1	1	1	1	1	1	1	1	1	1	1	1	1	1	1
group_1034	1	1	1	1	1	1	1	1	1	1	1	1	1	1	1	1	1	1	1
group_1033	1	1	1	1	1	1	1	1	1	1	1	1	1	1	1	1	1	1	1
pdhC_1~~~pdhC_2~~~pdhC	1	1	1	1	1	1	1	1	1	1	1	1	1	1	1	1	1	1	1
acoA	1	1	1	1	1	1	1	1	1	1	1	1	1	1	1	1	1	1	1
iolG_4~~~iolU	1	1	1	1	1	1	1	1	1	1	1	1	1	1	1	1	1	1	1
potA_2~~~potA_3	1	1	1	1	1	1	1	1	1	1	1	1	1	1	1	1	1	1	1
yciB	1	1	1	1	1	1	1	1	1	1	1	1	1	1	1	1	1	1	1
group_1032	1	1	1	1	1	1	1	1	1	1	1	1	1	1	1	1	1	1	1
tme_2	1	1	1	1	1	1	1	1	1	1	1	1	1	1	1	1	1	1	1
group_1031	1	1	1	1	1	1	1	1	1	1	1	1	1	1	1	1	1	1	1
group_1030	1	1	1	1	1	1	1	1	1	1	1	1	1	1	1	1	1	1	1
group_1029	1	1	1	1	1	1	1	1	1	1	1	1	1	1	1	1	1	1	1
group_1028	1	1	1	1	1	1	1	1	1	1	1	1	1	1	1	1	1	1	1
group_1027	1	1	1	1	1	1	1	1	1	1	1	1	1	1	1	1	1	1	1
group_1026	1	1	1	1	1	1	1	1	1	1	1	1	1	1	1	1	1	1	1
group_1025	1	1	1	1	1	1	1	1	1	1	1	1	1	1	1	1	1	1	1
accD_1~~~pccB	1	1	1	1	1	1	1	1	1	1	1	1	1	1	1	1	1	1	1
group_1024	1	1	1	1	1	1	1	1	1	1	1	1	1	1	1	1	1	1	1
group_1023	1	1	1	1	1	1	1	1	1	1	1	1	1	1	1	1	1	1	1
group_1022	1	1	1	1	1	1	1	1	1	1	1	1	1	1	1	1	1	1	1
gbuA_1	1	1	1	1	1	1	1	1	1	1	1	1	1	1	1	1	1	1	1
group_1021	1	1	1	1	1	1	1	1	1	1	1	1	1	1	1	1	1	1	1
group_1020	1	1	1	1	1	1	1	1	1	1	1	1	1	1	1	1	1	1	1
hyuC	1	1	1	1	1	1	1	1	1	1	1	1	1	1	1	1	1	1	1
arfB	1	1	1	1	1	1	1	1	1	1	1	1	1	1	1	1	1	1	1
sasA_6~~~sasA_2	1	1	1	1	1	1	1	1	1	1	1	1	1	1	1	1	1	1	1
yiiM	1	1	1	1	1	1	1	1	1	1	1	1	1	1	1	1	1	1	1
farB	1	1	1	1	1	1	1	1	1	1	1	1	1	1	1	1	1	1	1
crt~~~fadB	1	1	1	1	1	1	1	1	1	1	1	1	1	1	1	1	1	1	1
group_1019	1	1	1	1	1	1	1	1	1	1	1	1	1	1	1	1	1	1	1
group_1018	1	1	1	1	1	1	1	1	1	1	1	1	1	1	1	1	1	1	1
mnmE	1	1	1	1	1	1	1	1	1	1	1	1	1	1	1	1	1	1	1
nuoN	1	1	1	1	1	1	1	1	1	1	1	1	1	1	1	1	1	1	1
adhT	1	1	1	1	1	1	1	1	1	1	1	1	1	1	1	1	1	1	1
group_1017	1	1	1	1	1	1	1	1	1	1	1	1	1	1	1	1	1	1	1
group_1016	1	1	1	1	1	1	1	1	1	1	1	1	1	1	1	1	1	1	1
group_1015	1	1	1	1	1	1	1	1	1	1	1	1	1	1	1	1	1	1	1
ycfH	1	1	1	1	1	1	1	1	1	1	1	1	1	1	1	1	1	1	1
group_1014	1	1	1	1	1	1	1	1	1	1	1	1	1	1	1	1	1	1	1
ureG_2	1	1	1	1	1	1	1	1	1	1	1	1	1	1	1	1	1	1	1
gshB	1	1	1	1	1	1	1	1	1	1	1	1	1	1	1	1	1	1	1
group_1013	1	1	1	1	1	1	1	1	1	1	1	1	1	1	1	1	1	1	1
atpG	1	1	1	1	1	1	1	1	1	1	1	1	1	1	1	1	1	1	1
tyrA	1	1	1	1	1	1	1	1	1	1	1	1	1	1	1	1	1	1	1
group_1012	1	1	1	1	1	1	1	1	1	1	1	1	1	1	1	1	1	1	1
metQ_2	1	1	1	1	1	1	1	1	1	1	1	1	1	1	1	1	1	1	1
group_1011	1	1	1	1	1	1	1	1	1	1	1	1	1	1	1	1	1	1	1
ilvA	1	1	1	1	1	1	1	1	1	1	1	1	1	1	1	1	1	1	1
group_1010	1	1	1	1	1	1	1	1	1	1	1	1	1	1	1	1	1	1	1
xynR	1	1	1	1	1	1	1	1	1	1	1	1	1	1	1	1	1	1	1
group_1009	1	1	1	1	1	1	1	1	1	1	1	1	1	1	1	1	1	1	1
group_1008	1	1	1	1	1	1	1	1	1	1	1	1	1	1	1	1	1	1	1
group_1007	1	1	1	1	1	1	1	1	1	1	1	1	1	1	1	1	1	1	1
ves	1	1	1	1	1	1	1	1	1	1	1	1	1	1	1	1	1	1	1
epi	1	1	1	1	1	1	1	1	1	1	1	1	1	1	1	1	1	1	1
group_1006	1	1	1	1	1	1	1	1	1	1	1	1	1	1	1	1	1	1	1
rsmB_3~~~rsmB_1	1	1	1	1	1	1	1	1	1	1	1	1	1	1	1	1	1	1	1
ureB	1	1	1	1	1	1	1	1	1	1	1	1	1	1	1	1	1	1	1
group_1005	1	1	1	1	1	1	1	1	1	1	1	1	1	1	1	1	1	1	1
fadA_2~~~fadA_1	1	1	1	1	1	1	1	1	1	1	1	1	1	1	1	1	1	1	1
oxyR_2~~~cynR_1	1	1	1	1	1	1	1	1	1	1	1	1	1	1	1	1	1	1	1
walR_2~~~baeR	1	1	1	1	1	1	1	1	1	1	1	1	1	1	1	1	1	1	1
ybaB	1	1	1	1	1	1	1	1	1	1	1	1	1	1	1	1	1	1	1
group_1004	1	1	1	1	1	1	1	1	1	1	1	1	1	1	1	1	1	1	1
group_1003	1	1	1	1	1	1	1	1	1	1	1	1	1	1	1	1	1	1	1
petA	1	1	1	1	1	1	1	1	1	1	1	1	1	1	1	1	1	1	1
wecA_1	1	1	1	1	1	1	1	1	1	1	1	1	1	1	1	1	1	1	1
group_1001	1	1	1	1	1	1	1	1	1	1	1	1	1	1	1	1	1	1	1
group_1000	1	1	1	1	1	1	1	1	1	1	1	1	1	1	1	1	1	1	1
RBKS~~~rbsK	1	1	1	1	1	1	1	1	1	1	1	1	1	1	1	1	1	1	1
cyoA	1	1	1	1	1	1	1	1	1	1	1	1	1	1	1	1	1	1	1
cyoC	1	1	1	1	1	1	1	1	1	1	1	1	1	1	1	1	1	1	1
nagC~~~mlc	1	1	1	1	1	1	1	1	1	1	1	1	1	1	1	1	1	1	1
rhaS_3~~~rhaS_2	1	1	1	1	1	1	1	1	1	1	1	1	1	1	1	1	1	1	1
ndhE~~~nuoK	1	1	1	1	1	1	1	1	1	1	1	1	1	1	1	1	1	1	1
frmR	1	1	1	1	1	1	1	1	1	1	1	1	1	1	1	1	1	1	1
ccmH	1	1	1	1	1	1	1	1	1	1	1	1	1	1	1	1	1	1	1
bhbA	1	1	1	1	1	1	1	1	1	1	1	1	1	1	1	1	1	1	1
group_999	1	1	1	1	1	1	1	1	1	1	1	1	1	1	1	1	1	1	1
slyA_2	1	1	1	1	1	1	1	1	1	1	1	1	1	1	1	1	1	1	1
gluQ~~~gltX1	1	1	1	1	1	1	1	1	1	1	1	1	1	1	1	1	1	1	1
group_998	1	1	1	1	1	1	1	1	1	1	1	1	1	1	1	1	1	1	1
yddA~~~yddA_2	1	1	1	1	1	1	1	1	1	1	1	1	1	1	1	1	1	1	1
group_997	1	1	1	1	1	1	1	1	1	1	1	1	1	1	1	1	1	1	1
group_996	1	1	1	1	1	1	1	1	1	1	1	1	1	1	1	1	1	1	1
mmpA	1	1	1	1	1	1	1	1	1	1	1	1	1	1	1	1	1	1	1
deaD	1	1	1	1	1	1	1	1	1	1	1	1	1	1	1	1	1	1	1
amiC	1	1	1	1	1	1	1	1	1	1	1	1	1	1	1	1	1	1	1
group_995	1	1	1	1	1	1	1	1	1	1	1	1	1	1	1	1	1	1	1
group_994	1	1	1	1	1	1	1	1	1	1	1	1	1	1	1	1	1	1	1
group_993	1	1	1	1	1	1	1	1	1	1	1	1	1	1	1	1	1	1	1
group_992	1	1	1	1	1	1	1	1	1	1	1	1	1	1	1	1	1	1	1
soxD	1	1	1	1	1	1	1	1	1	1	1	1	1	1	1	1	1	1	1
nagR_3	1	1	1	1	1	1	1	1	1	1	1	1	1	1	1	1	1	1	1
phaA~~~fadA_2~~~fadA_1	1	1	1	1	1	1	1	1	1	1	1	1	1	1	1	1	1	1	1
group_991	1	1	1	1	1	1	1	1	1	1	1	1	1	1	1	1	1	1	1
group_990	1	1	1	1	1	1	1	1	1	1	1	1	1	1	1	1	1	1	1
tcyA	1	1	1	1	1	1	1	1	1	1	1	1	1	1	1	1	1	1	1
group_982	1	1	1	1	1	1	1	1	1	1	1	1	1	1	1	1	1	1	1
ispB	1	1	1	1	1	1	1	1	1	1	1	1	1	1	1	1	1	1	1
bmaC_5~~~bmaC_2~~~bmaC_6	1	1	1	1	1	1	1	1	1	1	1	1	1	1	1	1	1	1	1
group_976	1	1	1	1	1	1	1	1	1	1	1	1	1	1	1	1	1	1	1
group_974	1	1	1	1	1	1	1	1	1	1	1	1	1	1	1	1	1	1	1
carC	1	1	1	1	1	1	1	1	1	1	1	1	1	1	1	1	1	1	1
group_972	1	1	1	1	1	1	1	1	1	1	1	1	1	1	1	1	1	1	1
group_971	1	1	1	1	1	1	1	1	1	1	1	1	1	1	1	1	1	1	1
group_970	1	1	1	1	1	1	1	1	1	1	1	1	1	1	1	1	1	1	1
group_969	1	1	1	1	1	1	1	1	1	1	1	1	1	1	1	1	1	1	1
group_968	1	1	1	1	1	1	1	1	1	1	1	1	1	1	1	1	1	1	1
group_967	1	1	1	1	1	1	1	1	1	1	1	1	1	1	1	1	1	1	1
group_965	1	1	1	1	1	1	1	1	1	1	1	1	1	1	1	1	1	1	1
group_964	1	1	1	1	1	1	1	1	1	1	1	1	1	1	1	1	1	1	1
group_963	1	1	1	1	1	1	1	1	1	1	1	1	1	1	1	1	1	1	1
group_962	1	1	1	1	1	1	1	1	1	1	1	1	1	1	1	1	1	1	1
group_961	1	1	1	1	1	1	1	1	1	1	1	1	1	1	1	1	1	1	1
group_960	1	1	1	1	1	1	1	1	1	1	1	1	1	1	1	1	1	1	1
group_959	1	1	1	1	1	1	1	1	1	1	1	1	1	1	1	1	1	1	1
iolG_5~~~iolG_8	1	1	1	1	1	1	1	1	1	1	1	1	1	1	1	1	1	1	1
group_958	1	1	1	1	1	1	1	1	1	1	1	1	1	1	1	1	1	1	1
group_957	1	1	1	1	1	1	1	1	1	1	1	1	1	1	1	1	1	1	1
group_956	1	1	1	1	1	1	1	1	1	1	1	1	1	1	1	1	1	1	1
group_954	1	1	1	1	1	1	1	1	1	1	1	1	1	1	1	1	1	1	1
group_953	1	1	1	1	1	1	1	1	1	1	1	1	1	1	1	1	1	1	1
rfuC	1	1	1	1	1	1	1	1	1	1	1	1	1	1	1	1	1	1	1
group_952	1	1	1	1	1	1	1	1	1	1	1	1	1	1	1	1	1	1	1
group_951	1	1	1	1	1	1	1	1	1	1	1	1	1	1	1	1	1	1	1
rpmJ	1	1	1	1	1	1	1	1	1	1	1	1	1	1	1	1	1	1	1
yjiB	1	1	1	1	1	1	1	1	1	1	1	1	1	1	1	1	1	1	1
group_950	1	1	1	1	1	1	1	1	1	1	1	1	1	1	1	1	1	1	1
group_949	1	1	1	1	1	1	1	1	1	1	1	1	1	1	1	1	1	1	1
ramB_1	1	1	1	1	1	1	1	1	1	1	1	1	1	1	1	1	1	1	1
livF_5~~~livF_4	1	1	1	1	1	1	1	1	1	1	1	1	1	1	1	1	1	1	1
group_946	1	1	1	1	1	1	1	1	1	1	1	1	1	1	1	1	1	1	1
group_945	1	1	1	1	1	1	1	1	1	1	1	1	1	1	1	1	1	1	1
group_944	1	1	1	1	1	1	1	1	1	1	1	1	1	1	1	1	1	1	1
group_943	1	1	1	1	1	1	1	1	1	1	1	1	1	1	1	1	1	1	1
group_942	1	1	1	1	1	1	1	1	1	1	1	1	1	1	1	1	1	1	1
group_941	1	1	1	1	1	1	1	1	1	1	1	1	1	1	1	1	1	1	1
group_940	1	1	1	1	1	1	1	1	1	1	1	1	1	1	1	1	1	1	1
group_939	1	1	1	1	1	1	1	1	1	1	1	1	1	1	1	1	1	1	1
group_938	1	1	1	1	1	1	1	1	1	1	1	1	1	1	1	1	1	1	1
group_937	1	1	1	1	1	1	1	1	1	1	1	1	1	1	1	1	1	1	1
group_936	1	1	1	1	1	1	1	1	1	1	1	1	1	1	1	1	1	1	1
group_935	1	1	1	1	1	1	1	1	1	1	1	1	1	1	1	1	1	1	1
group_934	1	1	1	1	1	1	1	1	1	1	1	1	1	1	1	1	1	1	1
group_932	1	1	1	1	1	1	1	1	1	1	1	1	1	1	1	1	1	1	1
group_931	1	1	1	1	1	1	1	1	1	1	1	1	1	1	1	1	1	1	1
ftsI_2~~~spoVD~~~ftsI_3~~~ftsI	1	1	1	1	1	1	1	1	1	1	1	1	1	1	1	1	1	1	1
group_930	1	1	1	1	1	1	1	1	1	1	1	1	1	1	1	1	1	1	1
ubiD	1	1	1	1	1	1	1	1	1	1	1	1	1	1	1	1	1	1	1
group_929	1	1	1	1	1	1	1	1	1	1	1	1	1	1	1	1	1	1	1
cydX	1	1	1	1	1	1	1	1	1	1	1	1	1	1	1	1	1	1	1
group_928	1	1	1	1	1	1	1	1	1	1	1	1	1	1	1	1	1	1	1
group_927	1	1	1	1	1	1	1	1	1	1	1	1	1	1	1	1	1	1	1
group_926	1	1	1	1	1	1	1	1	1	1	1	1	1	1	1	1	1	1	1
group_925	1	1	1	1	1	1	1	1	1	1	1	1	1	1	1	1	1	1	1
group_924	1	1	1	1	1	1	1	1	1	1	1	1	1	1	1	1	1	1	1
group_923	1	1	1	1	1	1	1	1	1	1	1	1	1	1	1	1	1	1	1
group_922	1	1	1	1	1	1	1	1	1	1	1	1	1	1	1	1	1	1	1
group_921	1	1	1	1	1	1	1	1	1	1	1	1	1	1	1	1	1	1	1
group_920	1	1	1	1	1	1	1	1	1	1	1	1	1	1	1	1	1	1	1
glpK_1	1	1	1	1	1	1	1	1	1	1	1	1	1	1	1	1	1	1	1
group_919	1	1	1	1	1	1	1	1	1	1	1	1	1	1	1	1	1	1	1
rpmG	1	1	1	1	1	1	1	1	1	1	1	1	1	1	1	1	1	1	1
group_918	1	1	1	1	1	1	1	1	1	1	1	1	1	1	1	1	1	1	1
group_917	1	1	1	1	1	1	1	1	1	1	1	1	1	1	1	1	1	1	1
group_916	1	1	1	1	1	1	1	1	1	1	1	1	1	1	1	1	1	1	1
group_914	1	1	1	1	1	1	1	1	1	1	1	1	1	1	1	1	1	1	1
group_913	1	1	1	1	1	1	1	1	1	1	1	1	1	1	1	1	1	1	1
group_912	1	1	1	1	1	1	1	1	1	1	1	1	1	1	1	1	1	1	1
virB7	1	1	1	1	1	1	1	1	1	1	1	1	1	1	1	1	1	1	1
group_911	1	1	1	1	1	1	1	1	1	1	1	1	1	1	1	1	1	1	1
group_910	1	1	1	1	1	1	1	1	1	1	1	1	1	1	1	1	1	1	1
group_909	1	1	1	1	1	1	1	1	1	1	1	1	1	1	1	1	1	1	1
entC	1	1	1	1	1	1	1	1	1	1	1	1	1	1	1	1	1	1	1
styD	1	1	1	1	1	1	1	1	1	1	1	1	1	1	1	1	1	1	1
group_908	1	1	1	1	1	1	1	1	1	1	1	1	1	1	1	1	1	1	1
group_906	1	1	1	1	1	1	1	1	1	1	1	1	1	1	1	1	1	1	1
group_905	1	1	1	1	1	1	1	1	1	1	1	1	1	1	1	1	1	1	1
group_904	1	1	1	1	1	1	1	1	1	1	1	1	1	1	1	1	1	1	1
rpmF	1	1	1	1	1	1	1	1	1	1	1	1	1	1	1	1	1	1	1
qorA_2	1	1	1	1	1	1	1	1	1	1	1	1	1	1	1	1	1	1	1
group_902	1	1	1	1	1	1	1	1	1	1	1	1	1	1	1	1	1	1	1
group_901	1	1	1	1	1	1	1	1	1	1	1	1	1	1	1	1	1	1	1
group_900	1	1	1	1	1	1	1	1	1	1	1	1	1	1	1	1	1	1	1
group_898	1	1	1	1	1	1	1	1	1	1	1	1	1	1	1	1	1	1	1
group_897	1	1	1	1	1	1	1	1	1	1	1	1	1	1	1	1	1	1	1
group_896	1	1	1	1	1	1	1	1	1	1	1	1	1	1	1	1	1	1	1
group_895	1	1	1	1	1	1	1	1	1	1	1	1	1	1	1	1	1	1	1
group_894	1	1	1	1	1	1	1	1	1	1	1	1	1	1	1	1	1	1	1
group_893	1	1	1	1	1	1	1	1	1	1	1	1	1	1	1	1	1	1	1
group_892	1	1	1	1	1	1	1	1	1	1	1	1	1	1	1	1	1	1	1
group_891	1	1	1	1	1	1	1	1	1	1	1	1	1	1	1	1	1	1	1
group_890	1	1	1	1	1	1	1	1	1	1	1	1	1	1	1	1	1	1	1
group_888	1	1	1	1	1	1	1	1	1	1	1	1	1	1	1	1	1	1	1
group_887	1	1	1	1	1	1	1	1	1	1	1	1	1	1	1	1	1	1	1
group_886	1	1	1	1	1	1	1	1	1	1	1	1	1	1	1	1	1	1	1
group_885	1	1	1	1	1	1	1	1	1	1	1	1	1	1	1	1	1	1	1
group_884	1	1	1	1	1	1	1	1	1	1	1	1	1	1	1	1	1	1	1
group_883	1	1	1	1	1	1	1	1	1	1	1	1	1	1	1	1	1	1	1
group_882	1	1	1	1	1	1	1	1	1	1	1	1	1	1	1	1	1	1	1
group_881	1	1	1	1	1	1	1	1	1	1	1	1	1	1	1	1	1	1	1
group_880	1	1	1	1	1	1	1	1	1	1	1	1	1	1	1	1	1	1	1
group_879	1	1	1	1	1	1	1	1	1	1	1	1	1	1	1	1	1	1	1
group_878	1	1	1	1	1	1	1	1	1	1	1	1	1	1	1	1	1	1	1
group_877	1	1	1	1	1	1	1	1	1	1	1	1	1	1	1	1	1	1	1
group_876	1	1	1	1	1	1	1	1	1	1	1	1	1	1	1	1	1	1	1
group_875	1	1	1	1	1	1	1	1	1	1	1	1	1	1	1	1	1	1	1
rpmD	1	1	1	1	1	1	1	1	1	1	1	1	1	1	1	1	1	1	1
zraR~~~atoC_1	1	1	1	1	1	1	1	1	1	1	1	1	1	1	1	1	1	1	1
group_874	1	1	1	1	1	1	1	1	1	1	1	1	1	1	1	1	1	1	1
group_873	1	1	1	1	1	1	1	1	1	1	1	1	1	1	1	1	1	1	1
rpmI	1	1	1	1	1	1	1	1	1	1	1	1	1	1	1	1	1	1	1
group_872	1	1	1	1	1	1	1	1	1	1	1	1	1	1	1	1	1	1	1
group_871	1	1	1	1	1	1	1	1	1	1	1	1	1	1	1	1	1	1	1
group_870	1	1	1	1	1	1	1	1	1	1	1	1	1	1	1	1	1	1	1
group_869	1	1	1	1	1	1	1	1	1	1	1	1	1	1	1	1	1	1	1
group_867	1	1	1	1	1	1	1	1	1	1	1	1	1	1	1	1	1	1	1
secE	1	1	1	1	1	1	1	1	1	1	1	1	1	1	1	1	1	1	1
group_866	1	1	1	1	1	1	1	1	1	1	1	1	1	1	1	1	1	1	1
group_865	1	1	1	1	1	1	1	1	1	1	1	1	1	1	1	1	1	1	1
group_864	1	1	1	1	1	1	1	1	1	1	1	1	1	1	1	1	1	1	1
group_863	1	1	1	1	1	1	1	1	1	1	1	1	1	1	1	1	1	1	1
group_862	1	1	1	1	1	1	1	1	1	1	1	1	1	1	1	1	1	1	1
group_861	1	1	1	1	1	1	1	1	1	1	1	1	1	1	1	1	1	1	1
group_860	1	1	1	1	1	1	1	1	1	1	1	1	1	1	1	1	1	1	1
slyX	1	1	1	1	1	1	1	1	1	1	1	1	1	1	1	1	1	1	1
group_859	1	1	1	1	1	1	1	1	1	1	1	1	1	1	1	1	1	1	1
group_858	1	1	1	1	1	1	1	1	1	1	1	1	1	1	1	1	1	1	1
group_857	1	1	1	1	1	1	1	1	1	1	1	1	1	1	1	1	1	1	1
group_856	1	1	1	1	1	1	1	1	1	1	1	1	1	1	1	1	1	1	1
group_855	1	1	1	1	1	1	1	1	1	1	1	1	1	1	1	1	1	1	1
aaeX	1	1	1	1	1	1	1	1	1	1	1	1	1	1	1	1	1	1	1
group_854	1	1	1	1	1	1	1	1	1	1	1	1	1	1	1	1	1	1	1
group_853	1	1	1	1	1	1	1	1	1	1	1	1	1	1	1	1	1	1	1
group_852	1	1	1	1	1	1	1	1	1	1	1	1	1	1	1	1	1	1	1
cspA_2	1	1	1	1	1	1	1	1	1	1	1	1	1	1	1	1	1	1	1
group_851	1	1	1	1	1	1	1	1	1	1	1	1	1	1	1	1	1	1	1
group_850	1	1	1	1	1	1	1	1	1	1	1	1	1	1	1	1	1	1	1
group_849	1	1	1	1	1	1	1	1	1	1	1	1	1	1	1	1	1	1	1
group_848	1	1	1	1	1	1	1	1	1	1	1	1	1	1	1	1	1	1	1
solA	1	1	1	1	1	1	1	1	1	1	1	1	1	1	1	1	1	1	1
group_847	1	1	1	1	1	1	1	1	1	1	1	1	1	1	1	1	1	1	1
yacG	1	1	1	1	1	1	1	1	1	1	1	1	1	1	1	1	1	1	1
group_846	1	1	1	1	1	1	1	1	1	1	1	1	1	1	1	1	1	1	1
group_845	1	1	1	1	1	1	1	1	1	1	1	1	1	1	1	1	1	1	1
group_844	1	1	1	1	1	1	1	1	1	1	1	1	1	1	1	1	1	1	1
group_843	1	1	1	1	1	1	1	1	1	1	1	1	1	1	1	1	1	1	1
group_842	1	1	1	1	1	1	1	1	1	1	1	1	1	1	1	1	1	1	1
btuB_1~~~btuB_2	1	1	1	1	1	1	1	1	1	1	1	1	1	1	1	1	1	1	1
group_841	1	1	1	1	1	1	1	1	1	1	1	1	1	1	1	1	1	1	1
group_840	1	1	1	1	1	1	1	1	1	1	1	1	1	1	1	1	1	1	1
infA	1	1	1	1	1	1	1	1	1	1	1	1	1	1	1	1	1	1	1
group_839	1	1	1	1	1	1	1	1	1	1	1	1	1	1	1	1	1	1	1
tatA	1	1	1	1	1	1	1	1	1	1	1	1	1	1	1	1	1	1	1
group_838	1	1	1	1	1	1	1	1	1	1	1	1	1	1	1	1	1	1	1
group_837	1	1	1	1	1	1	1	1	1	1	1	1	1	1	1	1	1	1	1
nrdH	1	1	1	1	1	1	1	1	1	1	1	1	1	1	1	1	1	1	1
group_835	1	1	1	1	1	1	1	1	1	1	1	1	1	1	1	1	1	1	1
group_834	1	1	1	1	1	1	1	1	1	1	1	1	1	1	1	1	1	1	1
rpmE	1	1	1	1	1	1	1	1	1	1	1	1	1	1	1	1	1	1	1
group_833	1	1	1	1	1	1	1	1	1	1	1	1	1	1	1	1	1	1	1
group_832	1	1	1	1	1	1	1	1	1	1	1	1	1	1	1	1	1	1	1
group_831	1	1	1	1	1	1	1	1	1	1	1	1	1	1	1	1	1	1	1
group_830	1	1	1	1	1	1	1	1	1	1	1	1	1	1	1	1	1	1	1
group_829	1	1	1	1	1	1	1	1	1	1	1	1	1	1	1	1	1	1	1
atpE	1	1	1	1	1	1	1	1	1	1	1	1	1	1	1	1	1	1	1
group_828	1	1	1	1	1	1	1	1	1	1	1	1	1	1	1	1	1	1	1
group_827	1	1	1	1	1	1	1	1	1	1	1	1	1	1	1	1	1	1	1
group_825	1	1	1	1	1	1	1	1	1	1	1	1	1	1	1	1	1	1	1
group_824	1	1	1	1	1	1	1	1	1	1	1	1	1	1	1	1	1	1	1
group_823	1	1	1	1	1	1	1	1	1	1	1	1	1	1	1	1	1	1	1
group_819	1	1	1	1	1	1	1	1	1	1	1	1	1	1	1	1	1	1	1
group_818	1	1	1	1	1	1	1	1	1	1	1	1	1	1	1	1	1	1	1
group_816	1	1	1	1	1	1	1	1	1	1	1	1	1	1	1	1	1	1	1
group_815	1	1	1	1	1	1	1	1	1	1	1	1	1	1	1	1	1	1	1
acpP	1	1	1	1	1	1	1	1	1	1	1	1	1	1	1	1	1	1	1
hfq	1	1	1	1	1	1	1	1	1	1	1	1	1	1	1	1	1	1	1
group_814	1	1	1	1	1	1	1	1	1	1	1	1	1	1	1	1	1	1	1
group_813	1	1	1	1	1	1	1	1	1	1	1	1	1	1	1	1	1	1	1
group_812	1	1	1	1	1	1	1	1	1	1	1	1	1	1	1	1	1	1	1
group_811	1	1	1	1	1	1	1	1	1	1	1	1	1	1	1	1	1	1	1
group_810	1	1	1	1	1	1	1	1	1	1	1	1	1	1	1	1	1	1	1
group_809	1	1	1	1	1	1	1	1	1	1	1	1	1	1	1	1	1	1	1
group_807	1	1	1	1	1	1	1	1	1	1	1	1	1	1	1	1	1	1	1
group_806	1	1	1	1	1	1	1	1	1	1	1	1	1	1	1	1	1	1	1
purS	1	1	1	1	1	1	1	1	1	1	1	1	1	1	1	1	1	1	1
rpsQ	1	1	1	1	1	1	1	1	1	1	1	1	1	1	1	1	1	1	1
group_804	1	1	1	1	1	1	1	1	1	1	1	1	1	1	1	1	1	1	1
group_803	1	1	1	1	1	1	1	1	1	1	1	1	1	1	1	1	1	1	1
group_802	1	1	1	1	1	1	1	1	1	1	1	1	1	1	1	1	1	1	1
rpsR	1	1	1	1	1	1	1	1	1	1	1	1	1	1	1	1	1	1	1
group_801	1	1	1	1	1	1	1	1	1	1	1	1	1	1	1	1	1	1	1
clcA_1~~~clcA_2~~~clcA	1	1	1	1	1	1	1	1	1	1	1	1	1	1	1	1	1	1	1
group_799	1	1	1	1	1	1	1	1	1	1	1	1	1	1	1	1	1	1	1
group_798	1	1	1	1	1	1	1	1	1	1	1	1	1	1	1	1	1	1	1
group_797	1	1	1	1	1	1	1	1	1	1	1	1	1	1	1	1	1	1	1
group_796	1	1	1	1	1	1	1	1	1	1	1	1	1	1	1	1	1	1	1
cobL	1	1	1	1	1	1	1	1	1	1	1	1	1	1	1	1	1	1	1
group_795	1	1	1	1	1	1	1	1	1	1	1	1	1	1	1	1	1	1	1
group_794	1	1	1	1	1	1	1	1	1	1	1	1	1	1	1	1	1	1	1
group_793	1	1	1	1	1	1	1	1	1	1	1	1	1	1	1	1	1	1	1
group_792	1	1	1	1	1	1	1	1	1	1	1	1	1	1	1	1	1	1	1
group_791	1	1	1	1	1	1	1	1	1	1	1	1	1	1	1	1	1	1	1
moaD	1	1	1	1	1	1	1	1	1	1	1	1	1	1	1	1	1	1	1
dthD	1	1	1	1	1	1	1	1	1	1	1	1	1	1	1	1	1	1	1
group_790	1	1	1	1	1	1	1	1	1	1	1	1	1	1	1	1	1	1	1
group_789	1	1	1	1	1	1	1	1	1	1	1	1	1	1	1	1	1	1	1
group_788	1	1	1	1	1	1	1	1	1	1	1	1	1	1	1	1	1	1	1
group_787	1	1	1	1	1	1	1	1	1	1	1	1	1	1	1	1	1	1	1
group_786	1	1	1	1	1	1	1	1	1	1	1	1	1	1	1	1	1	1	1
rpsT	1	1	1	1	1	1	1	1	1	1	1	1	1	1	1	1	1	1	1
group_783	1	1	1	1	1	1	1	1	1	1	1	1	1	1	1	1	1	1	1
group_782	1	1	1	1	1	1	1	1	1	1	1	1	1	1	1	1	1	1	1
grxC	1	1	1	1	1	1	1	1	1	1	1	1	1	1	1	1	1	1	1
group_781	1	1	1	1	1	1	1	1	1	1	1	1	1	1	1	1	1	1	1
minE	1	1	1	1	1	1	1	1	1	1	1	1	1	1	1	1	1	1	1
group_780	1	1	1	1	1	1	1	1	1	1	1	1	1	1	1	1	1	1	1
group_779	1	1	1	1	1	1	1	1	1	1	1	1	1	1	1	1	1	1	1
group_778	1	1	1	1	1	1	1	1	1	1	1	1	1	1	1	1	1	1	1
group_777	1	1	1	1	1	1	1	1	1	1	1	1	1	1	1	1	1	1	1
group_776	1	1	1	1	1	1	1	1	1	1	1	1	1	1	1	1	1	1	1
group_774	1	1	1	1	1	1	1	1	1	1	1	1	1	1	1	1	1	1	1
group_773	1	1	1	1	1	1	1	1	1	1	1	1	1	1	1	1	1	1	1
group_772	1	1	1	1	1	1	1	1	1	1	1	1	1	1	1	1	1	1	1
group_771	1	1	1	1	1	1	1	1	1	1	1	1	1	1	1	1	1	1	1
hipO_2	1	1	1	1	1	1	1	1	1	1	1	1	1	1	1	1	1	1	1
group_768	1	1	1	1	1	1	1	1	1	1	1	1	1	1	1	1	1	1	1
uxaC_2	1	1	1	1	1	1	1	1	1	1	1	1	1	1	1	1	1	1	1
rpsS	1	1	1	1	1	1	1	1	1	1	1	1	1	1	1	1	1	1	1
group_766	1	1	1	1	1	1	1	1	1	1	1	1	1	1	1	1	1	1	1
mrpF	1	1	1	1	1	1	1	1	1	1	1	1	1	1	1	1	1	1	1
group_765	1	1	1	1	1	1	1	1	1	1	1	1	1	1	1	1	1	1	1
group_764	1	1	1	1	1	1	1	1	1	1	1	1	1	1	1	1	1	1	1
acpXL	1	1	1	1	1	1	1	1	1	1	1	1	1	1	1	1	1	1	1
group_763	1	1	1	1	1	1	1	1	1	1	1	1	1	1	1	1	1	1	1
group_762	1	1	1	1	1	1	1	1	1	1	1	1	1	1	1	1	1	1	1
mazF	1	1	1	1	1	1	1	1	1	1	1	1	1	1	1	1	1	1	1
group_760	1	1	1	1	1	1	1	1	1	1	1	1	1	1	1	1	1	1	1
group_759	1	1	1	1	1	1	1	1	1	1	1	1	1	1	1	1	1	1	1
gatC	1	1	1	1	1	1	1	1	1	1	1	1	1	1	1	1	1	1	1
group_758	1	1	1	1	1	1	1	1	1	1	1	1	1	1	1	1	1	1	1
group_757	1	1	1	1	1	1	1	1	1	1	1	1	1	1	1	1	1	1	1
group_756	1	1	1	1	1	1	1	1	1	1	1	1	1	1	1	1	1	1	1
group_755	1	1	1	1	1	1	1	1	1	1	1	1	1	1	1	1	1	1	1
group_754	1	1	1	1	1	1	1	1	1	1	1	1	1	1	1	1	1	1	1
group_753	1	1	1	1	1	1	1	1	1	1	1	1	1	1	1	1	1	1	1
group_752	1	1	1	1	1	1	1	1	1	1	1	1	1	1	1	1	1	1	1
group_751	1	1	1	1	1	1	1	1	1	1	1	1	1	1	1	1	1	1	1
group_749	1	1	1	1	1	1	1	1	1	1	1	1	1	1	1	1	1	1	1
btuD_7	1	1	1	1	1	1	1	1	1	1	1	1	1	1	1	1	1	1	1
group_748	1	1	1	1	1	1	1	1	1	1	1	1	1	1	1	1	1	1	1
phhB	1	1	1	1	1	1	1	1	1	1	1	1	1	1	1	1	1	1	1
group_747	1	1	1	1	1	1	1	1	1	1	1	1	1	1	1	1	1	1	1
group_746	1	1	1	1	1	1	1	1	1	1	1	1	1	1	1	1	1	1	1
rplW	1	1	1	1	1	1	1	1	1	1	1	1	1	1	1	1	1	1	1
rpmB	1	1	1	1	1	1	1	1	1	1	1	1	1	1	1	1	1	1	1
groS	1	1	1	1	1	1	1	1	1	1	1	1	1	1	1	1	1	1	1
group_745	1	1	1	1	1	1	1	1	1	1	1	1	1	1	1	1	1	1	1
group_744	1	1	1	1	1	1	1	1	1	1	1	1	1	1	1	1	1	1	1
group_743	1	1	1	1	1	1	1	1	1	1	1	1	1	1	1	1	1	1	1
group_740	1	1	1	1	1	1	1	1	1	1	1	1	1	1	1	1	1	1	1
group_739	1	1	1	1	1	1	1	1	1	1	1	1	1	1	1	1	1	1	1
ureA1	1	1	1	1	1	1	1	1	1	1	1	1	1	1	1	1	1	1	1
ureA2	1	1	1	1	1	1	1	1	1	1	1	1	1	1	1	1	1	1	1
group_738	1	1	1	1	1	1	1	1	1	1	1	1	1	1	1	1	1	1	1
ihfB	1	1	1	1	1	1	1	1	1	1	1	1	1	1	1	1	1	1	1
group_737	1	1	1	1	1	1	1	1	1	1	1	1	1	1	1	1	1	1	1
ureB1	1	1	1	1	1	1	1	1	1	1	1	1	1	1	1	1	1	1	1
group_736	1	1	1	1	1	1	1	1	1	1	1	1	1	1	1	1	1	1	1
group_735	1	1	1	1	1	1	1	1	1	1	1	1	1	1	1	1	1	1	1
group_734	1	1	1	1	1	1	1	1	1	1	1	1	1	1	1	1	1	1	1
group_733	1	1	1	1	1	1	1	1	1	1	1	1	1	1	1	1	1	1	1
rpsJ	1	1	1	1	1	1	1	1	1	1	1	1	1	1	1	1	1	1	1
group_732	1	1	1	1	1	1	1	1	1	1	1	1	1	1	1	1	1	1	1
group_731	1	1	1	1	1	1	1	1	1	1	1	1	1	1	1	1	1	1	1
rplX	1	1	1	1	1	1	1	1	1	1	1	1	1	1	1	1	1	1	1
group_730	1	1	1	1	1	1	1	1	1	1	1	1	1	1	1	1	1	1	1
group_729	1	1	1	1	1	1	1	1	1	1	1	1	1	1	1	1	1	1	1
ptsH	1	1	1	1	1	1	1	1	1	1	1	1	1	1	1	1	1	1	1
group_728	1	1	1	1	1	1	1	1	1	1	1	1	1	1	1	1	1	1	1
group_727	1	1	1	1	1	1	1	1	1	1	1	1	1	1	1	1	1	1	1
group_726	1	1	1	1	1	1	1	1	1	1	1	1	1	1	1	1	1	1	1
group_725	1	1	1	1	1	1	1	1	1	1	1	1	1	1	1	1	1	1	1
bolA	1	1	1	1	1	1	1	1	1	1	1	1	1	1	1	1	1	1	1
group_722	1	1	1	1	1	1	1	1	1	1	1	1	1	1	1	1	1	1	1
virB2	1	1	1	1	1	1	1	1	1	1	1	1	1	1	1	1	1	1	1
group_721	1	1	1	1	1	1	1	1	1	1	1	1	1	1	1	1	1	1	1
gdx	1	1	1	1	1	1	1	1	1	1	1	1	1	1	1	1	1	1	1
group_720	1	1	1	1	1	1	1	1	1	1	1	1	1	1	1	1	1	1	1
group_719	1	1	1	1	1	1	1	1	1	1	1	1	1	1	1	1	1	1	1
bigR	1	1	1	1	1	1	1	1	1	1	1	1	1	1	1	1	1	1	1
group_716	1	1	1	1	1	1	1	1	1	1	1	1	1	1	1	1	1	1	1
group_715	1	1	1	1	1	1	1	1	1	1	1	1	1	1	1	1	1	1	1
hisE	1	1	1	1	1	1	1	1	1	1	1	1	1	1	1	1	1	1	1
group_714	1	1	1	1	1	1	1	1	1	1	1	1	1	1	1	1	1	1	1
group_713	1	1	1	1	1	1	1	1	1	1	1	1	1	1	1	1	1	1	1
ihfA	1	1	1	1	1	1	1	1	1	1	1	1	1	1	1	1	1	1	1
group_712	1	1	1	1	1	1	1	1	1	1	1	1	1	1	1	1	1	1	1
fdxE	1	1	1	1	1	1	1	1	1	1	1	1	1	1	1	1	1	1	1
group_711	1	1	1	1	1	1	1	1	1	1	1	1	1	1	1	1	1	1	1
group_710	1	1	1	1	1	1	1	1	1	1	1	1	1	1	1	1	1	1	1
group_709	1	1	1	1	1	1	1	1	1	1	1	1	1	1	1	1	1	1	1
group_708	1	1	1	1	1	1	1	1	1	1	1	1	1	1	1	1	1	1	1
group_707	1	1	1	1	1	1	1	1	1	1	1	1	1	1	1	1	1	1	1
group_706	1	1	1	1	1	1	1	1	1	1	1	1	1	1	1	1	1	1	1
group_705	1	1	1	1	1	1	1	1	1	1	1	1	1	1	1	1	1	1	1
group_704	1	1	1	1	1	1	1	1	1	1	1	1	1	1	1	1	1	1	1
grxD	1	1	1	1	1	1	1	1	1	1	1	1	1	1	1	1	1	1	1
emrE	1	1	1	1	1	1	1	1	1	1	1	1	1	1	1	1	1	1	1
betA_1	1	1	1	1	1	1	1	1	1	1	1	1	1	1	1	1	1	1	1
fliE	1	1	1	1	1	1	1	1	1	1	1	1	1	1	1	1	1	1	1
group_703	1	1	1	1	1	1	1	1	1	1	1	1	1	1	1	1	1	1	1
mnhC1	1	1	1	1	1	1	1	1	1	1	1	1	1	1	1	1	1	1	1
hspQ	1	1	1	1	1	1	1	1	1	1	1	1	1	1	1	1	1	1	1
glnB	1	1	1	1	1	1	1	1	1	1	1	1	1	1	1	1	1	1	1
fdxA	1	1	1	1	1	1	1	1	1	1	1	1	1	1	1	1	1	1	1
group_698	1	1	1	1	1	1	1	1	1	1	1	1	1	1	1	1	1	1	1
group_697	1	1	1	1	1	1	1	1	1	1	1	1	1	1	1	1	1	1	1
yajC	1	1	1	1	1	1	1	1	1	1	1	1	1	1	1	1	1	1	1
blh	1	1	1	1	1	1	1	1	1	1	1	1	1	1	1	1	1	1	1
yabJ_1	1	1	1	1	1	1	1	1	1	1	1	1	1	1	1	1	1	1	1
group_695	1	1	1	1	1	1	1	1	1	1	1	1	1	1	1	1	1	1	1
rhaM	1	1	1	1	1	1	1	1	1	1	1	1	1	1	1	1	1	1	1
group_694	1	1	1	1	1	1	1	1	1	1	1	1	1	1	1	1	1	1	1
group_693	1	1	1	1	1	1	1	1	1	1	1	1	1	1	1	1	1	1	1
group_692	1	1	1	1	1	1	1	1	1	1	1	1	1	1	1	1	1	1	1
arsC_1	1	1	1	1	1	1	1	1	1	1	1	1	1	1	1	1	1	1	1
group_691	1	1	1	1	1	1	1	1	1	1	1	1	1	1	1	1	1	1	1
group_690	1	1	1	1	1	1	1	1	1	1	1	1	1	1	1	1	1	1	1
csaA	1	1	1	1	1	1	1	1	1	1	1	1	1	1	1	1	1	1	1
group_689	1	1	1	1	1	1	1	1	1	1	1	1	1	1	1	1	1	1	1
group_688	1	1	1	1	1	1	1	1	1	1	1	1	1	1	1	1	1	1	1
virB3	1	1	1	1	1	1	1	1	1	1	1	1	1	1	1	1	1	1	1
yffB	1	1	1	1	1	1	1	1	1	1	1	1	1	1	1	1	1	1	1
clpS	1	1	1	1	1	1	1	1	1	1	1	1	1	1	1	1	1	1	1
group_687	1	1	1	1	1	1	1	1	1	1	1	1	1	1	1	1	1	1	1
flhA_3	1	1	1	1	1	1	1	1	1	1	1	1	1	1	1	1	1	1	1
btuD_12~~~fecE_1	1	1	1	1	1	1	1	1	1	1	1	1	1	1	1	1	1	1	1
group_686	1	1	1	1	1	1	1	1	1	1	1	1	1	1	1	1	1	1	1
group_685	1	1	1	1	1	1	1	1	1	1	1	1	1	1	1	1	1	1	1
group_684	1	1	1	1	1	1	1	1	1	1	1	1	1	1	1	1	1	1	1
group_683	1	1	1	1	1	1	1	1	1	1	1	1	1	1	1	1	1	1	1
group_682	1	1	1	1	1	1	1	1	1	1	1	1	1	1	1	1	1	1	1
pucM	1	1	1	1	1	1	1	1	1	1	1	1	1	1	1	1	1	1	1
group_681	1	1	1	1	1	1	1	1	1	1	1	1	1	1	1	1	1	1	1
group_680	1	1	1	1	1	1	1	1	1	1	1	1	1	1	1	1	1	1	1
group_679	1	1	1	1	1	1	1	1	1	1	1	1	1	1	1	1	1	1	1
rplR	1	1	1	1	1	1	1	1	1	1	1	1	1	1	1	1	1	1	1
group_678	1	1	1	1	1	1	1	1	1	1	1	1	1	1	1	1	1	1	1
sucB_2	1	1	1	1	1	1	1	1	1	1	1	1	1	1	1	1	1	1	1
cyoD	1	1	1	1	1	1	1	1	1	1	1	1	1	1	1	1	1	1	1
group_676	1	1	1	1	1	1	1	1	1	1	1	1	1	1	1	1	1	1	1
ndhC	1	1	1	1	1	1	1	1	1	1	1	1	1	1	1	1	1	1	1
group_675	1	1	1	1	1	1	1	1	1	1	1	1	1	1	1	1	1	1	1
group_674	1	1	1	1	1	1	1	1	1	1	1	1	1	1	1	1	1	1	1
gcvH	1	1	1	1	1	1	1	1	1	1	1	1	1	1	1	1	1	1	1
rpsM	1	1	1	1	1	1	1	1	1	1	1	1	1	1	1	1	1	1	1
rplN	1	1	1	1	1	1	1	1	1	1	1	1	1	1	1	1	1	1	1
divK	1	1	1	1	1	1	1	1	1	1	1	1	1	1	1	1	1	1	1
yabJ_2	1	1	1	1	1	1	1	1	1	1	1	1	1	1	1	1	1	1	1
rpsL	1	1	1	1	1	1	1	1	1	1	1	1	1	1	1	1	1	1	1
rsfS	1	1	1	1	1	1	1	1	1	1	1	1	1	1	1	1	1	1	1
group_671	1	1	1	1	1	1	1	1	1	1	1	1	1	1	1	1	1	1	1
rplL	1	1	1	1	1	1	1	1	1	1	1	1	1	1	1	1	1	1	1
group_668	1	1	1	1	1	1	1	1	1	1	1	1	1	1	1	1	1	1	1
group_666	1	1	1	1	1	1	1	1	1	1	1	1	1	1	1	1	1	1	1
mgsA	1	1	1	1	1	1	1	1	1	1	1	1	1	1	1	1	1	1	1
group_665	1	1	1	1	1	1	1	1	1	1	1	1	1	1	1	1	1	1	1
group_664	1	1	1	1	1	1	1	1	1	1	1	1	1	1	1	1	1	1	1
flgB	1	1	1	1	1	1	1	1	1	1	1	1	1	1	1	1	1	1	1
group_662	1	1	1	1	1	1	1	1	1	1	1	1	1	1	1	1	1	1	1
group_661	1	1	1	1	1	1	1	1	1	1	1	1	1	1	1	1	1	1	1
group_660	1	1	1	1	1	1	1	1	1	1	1	1	1	1	1	1	1	1	1
iscA	1	1	1	1	1	1	1	1	1	1	1	1	1	1	1	1	1	1	1
group_659	1	1	1	1	1	1	1	1	1	1	1	1	1	1	1	1	1	1	1
group_658	1	1	1	1	1	1	1	1	1	1	1	1	1	1	1	1	1	1	1
group_657	1	1	1	1	1	1	1	1	1	1	1	1	1	1	1	1	1	1	1
group_656	1	1	1	1	1	1	1	1	1	1	1	1	1	1	1	1	1	1	1
group_654	1	1	1	1	1	1	1	1	1	1	1	1	1	1	1	1	1	1	1
hmrR_1	1	1	1	1	1	1	1	1	1	1	1	1	1	1	1	1	1	1	1
group_653	1	1	1	1	1	1	1	1	1	1	1	1	1	1	1	1	1	1	1
group_652	1	1	1	1	1	1	1	1	1	1	1	1	1	1	1	1	1	1	1
group_651	1	1	1	1	1	1	1	1	1	1	1	1	1	1	1	1	1	1	1
rppH_4	1	1	1	1	1	1	1	1	1	1	1	1	1	1	1	1	1	1	1
group_650	1	1	1	1	1	1	1	1	1	1	1	1	1	1	1	1	1	1	1
group_649	1	1	1	1	1	1	1	1	1	1	1	1	1	1	1	1	1	1	1
crcB_1	1	1	1	1	1	1	1	1	1	1	1	1	1	1	1	1	1	1	1
group_648	1	1	1	1	1	1	1	1	1	1	1	1	1	1	1	1	1	1	1
group_647	1	1	1	1	1	1	1	1	1	1	1	1	1	1	1	1	1	1	1
hpcD	1	1	1	1	1	1	1	1	1	1	1	1	1	1	1	1	1	1	1
apaG	1	1	1	1	1	1	1	1	1	1	1	1	1	1	1	1	1	1	1
group_646	1	1	1	1	1	1	1	1	1	1	1	1	1	1	1	1	1	1	1
group_645	1	1	1	1	1	1	1	1	1	1	1	1	1	1	1	1	1	1	1
glsA1_1	1	1	1	1	1	1	1	1	1	1	1	1	1	1	1	1	1	1	1
group_644	1	1	1	1	1	1	1	1	1	1	1	1	1	1	1	1	1	1	1
gloA_2	1	1	1	1	1	1	1	1	1	1	1	1	1	1	1	1	1	1	1
cbiG	1	1	1	1	1	1	1	1	1	1	1	1	1	1	1	1	1	1	1
group_643	1	1	1	1	1	1	1	1	1	1	1	1	1	1	1	1	1	1	1
group_642	1	1	1	1	1	1	1	1	1	1	1	1	1	1	1	1	1	1	1
group_641	1	1	1	1	1	1	1	1	1	1	1	1	1	1	1	1	1	1	1
group_640	1	1	1	1	1	1	1	1	1	1	1	1	1	1	1	1	1	1	1
infC	1	1	1	1	1	1	1	1	1	1	1	1	1	1	1	1	1	1	1
group_639	1	1	1	1	1	1	1	1	1	1	1	1	1	1	1	1	1	1	1
group_638	1	1	1	1	1	1	1	1	1	1	1	1	1	1	1	1	1	1	1
rpsH	1	1	1	1	1	1	1	1	1	1	1	1	1	1	1	1	1	1	1
sdhC	1	1	1	1	1	1	1	1	1	1	1	1	1	1	1	1	1	1	1
yqjF	1	1	1	1	1	1	1	1	1	1	1	1	1	1	1	1	1	1	1
group_637	1	1	1	1	1	1	1	1	1	1	1	1	1	1	1	1	1	1	1
group_636	1	1	1	1	1	1	1	1	1	1	1	1	1	1	1	1	1	1	1
group_635	1	1	1	1	1	1	1	1	1	1	1	1	1	1	1	1	1	1	1
rpoZ	1	1	1	1	1	1	1	1	1	1	1	1	1	1	1	1	1	1	1
group_634	1	1	1	1	1	1	1	1	1	1	1	1	1	1	1	1	1	1	1
group_633	1	1	1	1	1	1	1	1	1	1	1	1	1	1	1	1	1	1	1
hslR	1	1	1	1	1	1	1	1	1	1	1	1	1	1	1	1	1	1	1
group_632	1	1	1	1	1	1	1	1	1	1	1	1	1	1	1	1	1	1	1
group_631	1	1	1	1	1	1	1	1	1	1	1	1	1	1	1	1	1	1	1
group_630	1	1	1	1	1	1	1	1	1	1	1	1	1	1	1	1	1	1	1
acpS	1	1	1	1	1	1	1	1	1	1	1	1	1	1	1	1	1	1	1
group_629	1	1	1	1	1	1	1	1	1	1	1	1	1	1	1	1	1	1	1
group_627	1	1	1	1	1	1	1	1	1	1	1	1	1	1	1	1	1	1	1
group_626	1	1	1	1	1	1	1	1	1	1	1	1	1	1	1	1	1	1	1
group_625	1	1	1	1	1	1	1	1	1	1	1	1	1	1	1	1	1	1	1
atpC	1	1	1	1	1	1	1	1	1	1	1	1	1	1	1	1	1	1	1
flgF~~~flgG_2	1	1	1	1	1	1	1	1	1	1	1	1	1	1	1	1	1	1	1
group_623	1	1	1	1	1	1	1	1	1	1	1	1	1	1	1	1	1	1	1
group_622	1	1	1	1	1	1	1	1	1	1	1	1	1	1	1	1	1	1	1
group_621	1	1	1	1	1	1	1	1	1	1	1	1	1	1	1	1	1	1	1
group_620	1	1	1	1	1	1	1	1	1	1	1	1	1	1	1	1	1	1	1
crcB_3	1	1	1	1	1	1	1	1	1	1	1	1	1	1	1	1	1	1	1
group_619	1	1	1	1	1	1	1	1	1	1	1	1	1	1	1	1	1	1	1
group_618	1	1	1	1	1	1	1	1	1	1	1	1	1	1	1	1	1	1	1
rplP	1	1	1	1	1	1	1	1	1	1	1	1	1	1	1	1	1	1	1
group_617	1	1	1	1	1	1	1	1	1	1	1	1	1	1	1	1	1	1	1
dksA	1	1	1	1	1	1	1	1	1	1	1	1	1	1	1	1	1	1	1
fosX	1	1	1	1	1	1	1	1	1	1	1	1	1	1	1	1	1	1	1
group_614	1	1	1	1	1	1	1	1	1	1	1	1	1	1	1	1	1	1	1
arnF	1	1	1	1	1	1	1	1	1	1	1	1	1	1	1	1	1	1	1
rutC	1	1	1	1	1	1	1	1	1	1	1	1	1	1	1	1	1	1	1
cidA	1	1	1	1	1	1	1	1	1	1	1	1	1	1	1	1	1	1	1
group_613	1	1	1	1	1	1	1	1	1	1	1	1	1	1	1	1	1	1	1
hisI	1	1	1	1	1	1	1	1	1	1	1	1	1	1	1	1	1	1	1
flgC	1	1	1	1	1	1	1	1	1	1	1	1	1	1	1	1	1	1	1
group_612	1	1	1	1	1	1	1	1	1	1	1	1	1	1	1	1	1	1	1
ohrB	1	1	1	1	1	1	1	1	1	1	1	1	1	1	1	1	1	1	1
ibpA_1	1	1	1	1	1	1	1	1	1	1	1	1	1	1	1	1	1	1	1
ndk	1	1	1	1	1	1	1	1	1	1	1	1	1	1	1	1	1	1	1
zntR	1	1	1	1	1	1	1	1	1	1	1	1	1	1	1	1	1	1	1
sufE	1	1	1	1	1	1	1	1	1	1	1	1	1	1	1	1	1	1	1
group_609	1	1	1	1	1	1	1	1	1	1	1	1	1	1	1	1	1	1	1
group_607	1	1	1	1	1	1	1	1	1	1	1	1	1	1	1	1	1	1	1
ros	1	1	1	1	1	1	1	1	1	1	1	1	1	1	1	1	1	1	1
rplQ	1	1	1	1	1	1	1	1	1	1	1	1	1	1	1	1	1	1	1
rplK	1	1	1	1	1	1	1	1	1	1	1	1	1	1	1	1	1	1	1
group_606	1	1	1	1	1	1	1	1	1	1	1	1	1	1	1	1	1	1	1
group_605	1	1	1	1	1	1	1	1	1	1	1	1	1	1	1	1	1	1	1
group_604	1	1	1	1	1	1	1	1	1	1	1	1	1	1	1	1	1	1	1
group_603	1	1	1	1	1	1	1	1	1	1	1	1	1	1	1	1	1	1	1
group_602	1	1	1	1	1	1	1	1	1	1	1	1	1	1	1	1	1	1	1
pgdS	1	1	1	1	1	1	1	1	1	1	1	1	1	1	1	1	1	1	1
group_601	1	1	1	1	1	1	1	1	1	1	1	1	1	1	1	1	1	1	1
group_600	1	1	1	1	1	1	1	1	1	1	1	1	1	1	1	1	1	1	1
glnH	1	1	1	1	1	1	1	1	1	1	1	1	1	1	1	1	1	1	1
group_599	1	1	1	1	1	1	1	1	1	1	1	1	1	1	1	1	1	1	1
decR_3	1	1	1	1	1	1	1	1	1	1	1	1	1	1	1	1	1	1	1
zur	1	1	1	1	1	1	1	1	1	1	1	1	1	1	1	1	1	1	1
slyA_1	1	1	1	1	1	1	1	1	1	1	1	1	1	1	1	1	1	1	1
rplS	1	1	1	1	1	1	1	1	1	1	1	1	1	1	1	1	1	1	1
group_598	1	1	1	1	1	1	1	1	1	1	1	1	1	1	1	1	1	1	1
group_597	1	1	1	1	1	1	1	1	1	1	1	1	1	1	1	1	1	1	1
group_596	1	1	1	1	1	1	1	1	1	1	1	1	1	1	1	1	1	1	1
group_595	1	1	1	1	1	1	1	1	1	1	1	1	1	1	1	1	1	1	1
nudJ	1	1	1	1	1	1	1	1	1	1	1	1	1	1	1	1	1	1	1
fliG	1	1	1	1	1	1	1	1	1	1	1	1	1	1	1	1	1	1	1
teaD_2	1	1	1	1	1	1	1	1	1	1	1	1	1	1	1	1	1	1	1
rpsF	1	1	1	1	1	1	1	1	1	1	1	1	1	1	1	1	1	1	1
btuD_4	1	1	1	1	1	1	1	1	1	1	1	1	1	1	1	1	1	1	1
mltF_2	1	1	1	1	1	1	1	1	1	1	1	1	1	1	1	1	1	1	1
secG	1	1	1	1	1	1	1	1	1	1	1	1	1	1	1	1	1	1	1
djlA_2	1	1	1	1	1	1	1	1	1	1	1	1	1	1	1	1	1	1	1
group_593	1	1	1	1	1	1	1	1	1	1	1	1	1	1	1	1	1	1	1
rlmL	1	1	1	1	1	1	1	1	1	1	1	1	1	1	1	1	1	1	1
teaD_1	1	1	1	1	1	1	1	1	1	1	1	1	1	1	1	1	1	1	1
group_592	1	1	1	1	1	1	1	1	1	1	1	1	1	1	1	1	1	1	1
group_591	1	1	1	1	1	1	1	1	1	1	1	1	1	1	1	1	1	1	1
tolR	1	1	1	1	1	1	1	1	1	1	1	1	1	1	1	1	1	1	1
eryI	1	1	1	1	1	1	1	1	1	1	1	1	1	1	1	1	1	1	1
ohrR	1	1	1	1	1	1	1	1	1	1	1	1	1	1	1	1	1	1	1
rppH_2	1	1	1	1	1	1	1	1	1	1	1	1	1	1	1	1	1	1	1
group_589	1	1	1	1	1	1	1	1	1	1	1	1	1	1	1	1	1	1	1
lrp_5	1	1	1	1	1	1	1	1	1	1	1	1	1	1	1	1	1	1	1
flbT	1	1	1	1	1	1	1	1	1	1	1	1	1	1	1	1	1	1	1
group_588	1	1	1	1	1	1	1	1	1	1	1	1	1	1	1	1	1	1	1
group_587	1	1	1	1	1	1	1	1	1	1	1	1	1	1	1	1	1	1	1
group_586	1	1	1	1	1	1	1	1	1	1	1	1	1	1	1	1	1	1	1
group_585	1	1	1	1	1	1	1	1	1	1	1	1	1	1	1	1	1	1	1
nsrR	1	1	1	1	1	1	1	1	1	1	1	1	1	1	1	1	1	1	1
ribH1	1	1	1	1	1	1	1	1	1	1	1	1	1	1	1	1	1	1	1
group_584	1	1	1	1	1	1	1	1	1	1	1	1	1	1	1	1	1	1	1
group_583	1	1	1	1	1	1	1	1	1	1	1	1	1	1	1	1	1	1	1
group_582	1	1	1	1	1	1	1	1	1	1	1	1	1	1	1	1	1	1	1
rnhA	1	1	1	1	1	1	1	1	1	1	1	1	1	1	1	1	1	1	1
rplM	1	1	1	1	1	1	1	1	1	1	1	1	1	1	1	1	1	1	1
lrp_4	1	1	1	1	1	1	1	1	1	1	1	1	1	1	1	1	1	1	1
group_580	1	1	1	1	1	1	1	1	1	1	1	1	1	1	1	1	1	1	1
queF	1	1	1	1	1	1	1	1	1	1	1	1	1	1	1	1	1	1	1
group_579	1	1	1	1	1	1	1	1	1	1	1	1	1	1	1	1	1	1	1
ibpA_2	1	1	1	1	1	1	1	1	1	1	1	1	1	1	1	1	1	1	1
greA_2	1	1	1	1	1	1	1	1	1	1	1	1	1	1	1	1	1	1	1
group_578	1	1	1	1	1	1	1	1	1	1	1	1	1	1	1	1	1	1	1
group_577	1	1	1	1	1	1	1	1	1	1	1	1	1	1	1	1	1	1	1
group_576	1	1	1	1	1	1	1	1	1	1	1	1	1	1	1	1	1	1	1
accB	1	1	1	1	1	1	1	1	1	1	1	1	1	1	1	1	1	1	1
rplO	1	1	1	1	1	1	1	1	1	1	1	1	1	1	1	1	1	1	1
rpsG	1	1	1	1	1	1	1	1	1	1	1	1	1	1	1	1	1	1	1
lrp_2	1	1	1	1	1	1	1	1	1	1	1	1	1	1	1	1	1	1	1
decR_1	1	1	1	1	1	1	1	1	1	1	1	1	1	1	1	1	1	1	1
group_574	1	1	1	1	1	1	1	1	1	1	1	1	1	1	1	1	1	1	1
group_573	1	1	1	1	1	1	1	1	1	1	1	1	1	1	1	1	1	1	1
farR	1	1	1	1	1	1	1	1	1	1	1	1	1	1	1	1	1	1	1
group_572	1	1	1	1	1	1	1	1	1	1	1	1	1	1	1	1	1	1	1
dut	1	1	1	1	1	1	1	1	1	1	1	1	1	1	1	1	1	1	1
ribH2	1	1	1	1	1	1	1	1	1	1	1	1	1	1	1	1	1	1	1
group_570	1	1	1	1	1	1	1	1	1	1	1	1	1	1	1	1	1	1	1
tmpC_2	1	1	1	1	1	1	1	1	1	1	1	1	1	1	1	1	1	1	1
group_569	1	1	1	1	1	1	1	1	1	1	1	1	1	1	1	1	1	1	1
smpB	1	1	1	1	1	1	1	1	1	1	1	1	1	1	1	1	1	1	1
nrdR	1	1	1	1	1	1	1	1	1	1	1	1	1	1	1	1	1	1	1
rpsI	1	1	1	1	1	1	1	1	1	1	1	1	1	1	1	1	1	1	1
group_568	1	1	1	1	1	1	1	1	1	1	1	1	1	1	1	1	1	1	1
atpF_1	1	1	1	1	1	1	1	1	1	1	1	1	1	1	1	1	1	1	1
decR_2	1	1	1	1	1	1	1	1	1	1	1	1	1	1	1	1	1	1	1
group_567	1	1	1	1	1	1	1	1	1	1	1	1	1	1	1	1	1	1	1
trmL	1	1	1	1	1	1	1	1	1	1	1	1	1	1	1	1	1	1	1
group_566	1	1	1	1	1	1	1	1	1	1	1	1	1	1	1	1	1	1	1
hom	1	1	1	1	1	1	1	1	1	1	1	1	1	1	1	1	1	1	1
group_564	1	1	1	1	1	1	1	1	1	1	1	1	1	1	1	1	1	1	1
group_563	1	1	1	1	1	1	1	1	1	1	1	1	1	1	1	1	1	1	1
group_562	1	1	1	1	1	1	1	1	1	1	1	1	1	1	1	1	1	1	1
bfr	1	1	1	1	1	1	1	1	1	1	1	1	1	1	1	1	1	1	1
group_561	1	1	1	1	1	1	1	1	1	1	1	1	1	1	1	1	1	1	1
group_560	1	1	1	1	1	1	1	1	1	1	1	1	1	1	1	1	1	1	1
group_559	1	1	1	1	1	1	1	1	1	1	1	1	1	1	1	1	1	1	1
yrrK	1	1	1	1	1	1	1	1	1	1	1	1	1	1	1	1	1	1	1
group_556	1	1	1	1	1	1	1	1	1	1	1	1	1	1	1	1	1	1	1
group_555	1	1	1	1	1	1	1	1	1	1	1	1	1	1	1	1	1	1	1
purE	1	1	1	1	1	1	1	1	1	1	1	1	1	1	1	1	1	1	1
group_552	1	1	1	1	1	1	1	1	1	1	1	1	1	1	1	1	1	1	1
bacC	1	1	1	1	1	1	1	1	1	1	1	1	1	1	1	1	1	1	1
moaE	1	1	1	1	1	1	1	1	1	1	1	1	1	1	1	1	1	1	1
nuoI	1	1	1	1	1	1	1	1	1	1	1	1	1	1	1	1	1	1	1
group_551	1	1	1	1	1	1	1	1	1	1	1	1	1	1	1	1	1	1	1
group_550	1	1	1	1	1	1	1	1	1	1	1	1	1	1	1	1	1	1	1
group_549	1	1	1	1	1	1	1	1	1	1	1	1	1	1	1	1	1	1	1
xerC_2	1	1	1	1	1	1	1	1	1	1	1	1	1	1	1	1	1	1	1
group_548	1	1	1	1	1	1	1	1	1	1	1	1	1	1	1	1	1	1	1
pitA	1	1	1	1	1	1	1	1	1	1	1	1	1	1	1	1	1	1	1
group_547	1	1	1	1	1	1	1	1	1	1	1	1	1	1	1	1	1	1	1
dps	1	1	1	1	1	1	1	1	1	1	1	1	1	1	1	1	1	1	1
lspA	1	1	1	1	1	1	1	1	1	1	1	1	1	1	1	1	1	1	1
ccmE	1	1	1	1	1	1	1	1	1	1	1	1	1	1	1	1	1	1	1
moaC	1	1	1	1	1	1	1	1	1	1	1	1	1	1	1	1	1	1	1
group_545	1	1	1	1	1	1	1	1	1	1	1	1	1	1	1	1	1	1	1
group_544	1	1	1	1	1	1	1	1	1	1	1	1	1	1	1	1	1	1	1
group_543	1	1	1	1	1	1	1	1	1	1	1	1	1	1	1	1	1	1	1
group_542	1	1	1	1	1	1	1	1	1	1	1	1	1	1	1	1	1	1	1
group_541	1	1	1	1	1	1	1	1	1	1	1	1	1	1	1	1	1	1	1
bamE	1	1	1	1	1	1	1	1	1	1	1	1	1	1	1	1	1	1	1
group_540	1	1	1	1	1	1	1	1	1	1	1	1	1	1	1	1	1	1	1
waaA	1	1	1	1	1	1	1	1	1	1	1	1	1	1	1	1	1	1	1
ppiB	1	1	1	1	1	1	1	1	1	1	1	1	1	1	1	1	1	1	1
eis	1	1	1	1	1	1	1	1	1	1	1	1	1	1	1	1	1	1	1
pal_1	1	1	1	1	1	1	1	1	1	1	1	1	1	1	1	1	1	1	1
group_539	1	1	1	1	1	1	1	1	1	1	1	1	1	1	1	1	1	1	1
group_538	1	1	1	1	1	1	1	1	1	1	1	1	1	1	1	1	1	1	1
sigF	1	1	1	1	1	1	1	1	1	1	1	1	1	1	1	1	1	1	1
group_536	1	1	1	1	1	1	1	1	1	1	1	1	1	1	1	1	1	1	1
group_535	1	1	1	1	1	1	1	1	1	1	1	1	1	1	1	1	1	1	1
gpt	1	1	1	1	1	1	1	1	1	1	1	1	1	1	1	1	1	1	1
group_534	1	1	1	1	1	1	1	1	1	1	1	1	1	1	1	1	1	1	1
nusB	1	1	1	1	1	1	1	1	1	1	1	1	1	1	1	1	1	1	1
mog	1	1	1	1	1	1	1	1	1	1	1	1	1	1	1	1	1	1	1
dld	1	1	1	1	1	1	1	1	1	1	1	1	1	1	1	1	1	1	1
group_533	1	1	1	1	1	1	1	1	1	1	1	1	1	1	1	1	1	1	1
fabA	1	1	1	1	1	1	1	1	1	1	1	1	1	1	1	1	1	1	1
group_532	1	1	1	1	1	1	1	1	1	1	1	1	1	1	1	1	1	1	1
rhaS_1	1	1	1	1	1	1	1	1	1	1	1	1	1	1	1	1	1	1	1
group_531	1	1	1	1	1	1	1	1	1	1	1	1	1	1	1	1	1	1	1
group_530	1	1	1	1	1	1	1	1	1	1	1	1	1	1	1	1	1	1	1
sodC	1	1	1	1	1	1	1	1	1	1	1	1	1	1	1	1	1	1	1
group_529	1	1	1	1	1	1	1	1	1	1	1	1	1	1	1	1	1	1	1
hemN_2	1	1	1	1	1	1	1	1	1	1	1	1	1	1	1	1	1	1	1
ubiJ	1	1	1	1	1	1	1	1	1	1	1	1	1	1	1	1	1	1	1
group_528	1	1	1	1	1	1	1	1	1	1	1	1	1	1	1	1	1	1	1
group_527	1	1	1	1	1	1	1	1	1	1	1	1	1	1	1	1	1	1	1
def_1	1	1	1	1	1	1	1	1	1	1	1	1	1	1	1	1	1	1	1
nusG	1	1	1	1	1	1	1	1	1	1	1	1	1	1	1	1	1	1	1
ppa	1	1	1	1	1	1	1	1	1	1	1	1	1	1	1	1	1	1	1
group_525	1	1	1	1	1	1	1	1	1	1	1	1	1	1	1	1	1	1	1
group_524	1	1	1	1	1	1	1	1	1	1	1	1	1	1	1	1	1	1	1
group_523	1	1	1	1	1	1	1	1	1	1	1	1	1	1	1	1	1	1	1
group_522	1	1	1	1	1	1	1	1	1	1	1	1	1	1	1	1	1	1	1
group_521	1	1	1	1	1	1	1	1	1	1	1	1	1	1	1	1	1	1	1
rppH_1	1	1	1	1	1	1	1	1	1	1	1	1	1	1	1	1	1	1	1
hpt	1	1	1	1	1	1	1	1	1	1	1	1	1	1	1	1	1	1	1
group_520	1	1	1	1	1	1	1	1	1	1	1	1	1	1	1	1	1	1	1
group_519	1	1	1	1	1	1	1	1	1	1	1	1	1	1	1	1	1	1	1
group_518	1	1	1	1	1	1	1	1	1	1	1	1	1	1	1	1	1	1	1
group_517	1	1	1	1	1	1	1	1	1	1	1	1	1	1	1	1	1	1	1
group_516	1	1	1	1	1	1	1	1	1	1	1	1	1	1	1	1	1	1	1
group_515	1	1	1	1	1	1	1	1	1	1	1	1	1	1	1	1	1	1	1
group_514	1	1	1	1	1	1	1	1	1	1	1	1	1	1	1	1	1	1	1
group_513	1	1	1	1	1	1	1	1	1	1	1	1	1	1	1	1	1	1	1
group_512	1	1	1	1	1	1	1	1	1	1	1	1	1	1	1	1	1	1	1
group_511	1	1	1	1	1	1	1	1	1	1	1	1	1	1	1	1	1	1	1
tpd	1	1	1	1	1	1	1	1	1	1	1	1	1	1	1	1	1	1	1
puuR	1	1	1	1	1	1	1	1	1	1	1	1	1	1	1	1	1	1	1
group_510	1	1	1	1	1	1	1	1	1	1	1	1	1	1	1	1	1	1	1
group_509	1	1	1	1	1	1	1	1	1	1	1	1	1	1	1	1	1	1	1
group_508	1	1	1	1	1	1	1	1	1	1	1	1	1	1	1	1	1	1	1
ahpC	1	1	1	1	1	1	1	1	1	1	1	1	1	1	1	1	1	1	1
group_506	1	1	1	1	1	1	1	1	1	1	1	1	1	1	1	1	1	1	1
group_505	1	1	1	1	1	1	1	1	1	1	1	1	1	1	1	1	1	1	1
rplE	1	1	1	1	1	1	1	1	1	1	1	1	1	1	1	1	1	1	1
rimI	1	1	1	1	1	1	1	1	1	1	1	1	1	1	1	1	1	1	1
group_504	1	1	1	1	1	1	1	1	1	1	1	1	1	1	1	1	1	1	1
group_503	1	1	1	1	1	1	1	1	1	1	1	1	1	1	1	1	1	1	1
yceJ_1	1	1	1	1	1	1	1	1	1	1	1	1	1	1	1	1	1	1	1
dppA_2	1	1	1	1	1	1	1	1	1	1	1	1	1	1	1	1	1	1	1
atpH	1	1	1	1	1	1	1	1	1	1	1	1	1	1	1	1	1	1	1
rsmD	1	1	1	1	1	1	1	1	1	1	1	1	1	1	1	1	1	1	1
group_502	1	1	1	1	1	1	1	1	1	1	1	1	1	1	1	1	1	1	1
regA	1	1	1	1	1	1	1	1	1	1	1	1	1	1	1	1	1	1	1
group_500	1	1	1	1	1	1	1	1	1	1	1	1	1	1	1	1	1	1	1
group_499	1	1	1	1	1	1	1	1	1	1	1	1	1	1	1	1	1	1	1
yfdH	1	1	1	1	1	1	1	1	1	1	1	1	1	1	1	1	1	1	1
qoxC	1	1	1	1	1	1	1	1	1	1	1	1	1	1	1	1	1	1	1
rplI	1	1	1	1	1	1	1	1	1	1	1	1	1	1	1	1	1	1	1
group_498	1	1	1	1	1	1	1	1	1	1	1	1	1	1	1	1	1	1	1
group_497	1	1	1	1	1	1	1	1	1	1	1	1	1	1	1	1	1	1	1
aat	1	1	1	1	1	1	1	1	1	1	1	1	1	1	1	1	1	1	1
hpaC	1	1	1	1	1	1	1	1	1	1	1	1	1	1	1	1	1	1	1
group_496	1	1	1	1	1	1	1	1	1	1	1	1	1	1	1	1	1	1	1
rimM	1	1	1	1	1	1	1	1	1	1	1	1	1	1	1	1	1	1	1
group_495	1	1	1	1	1	1	1	1	1	1	1	1	1	1	1	1	1	1	1
group_494	1	1	1	1	1	1	1	1	1	1	1	1	1	1	1	1	1	1	1
group_493	1	1	1	1	1	1	1	1	1	1	1	1	1	1	1	1	1	1	1
ilvH	1	1	1	1	1	1	1	1	1	1	1	1	1	1	1	1	1	1	1
group_492	1	1	1	1	1	1	1	1	1	1	1	1	1	1	1	1	1	1	1
group_491	1	1	1	1	1	1	1	1	1	1	1	1	1	1	1	1	1	1	1
ecfG	1	1	1	1	1	1	1	1	1	1	1	1	1	1	1	1	1	1	1
bioY2	1	1	1	1	1	1	1	1	1	1	1	1	1	1	1	1	1	1	1
carD	1	1	1	1	1	1	1	1	1	1	1	1	1	1	1	1	1	1	1
group_490	1	1	1	1	1	1	1	1	1	1	1	1	1	1	1	1	1	1	1
group_489	1	1	1	1	1	1	1	1	1	1	1	1	1	1	1	1	1	1	1
nuoB	1	1	1	1	1	1	1	1	1	1	1	1	1	1	1	1	1	1	1
group_488	1	1	1	1	1	1	1	1	1	1	1	1	1	1	1	1	1	1	1
group_487	1	1	1	1	1	1	1	1	1	1	1	1	1	1	1	1	1	1	1
group_486	1	1	1	1	1	1	1	1	1	1	1	1	1	1	1	1	1	1	1
rnhB	1	1	1	1	1	1	1	1	1	1	1	1	1	1	1	1	1	1	1
adk	1	1	1	1	1	1	1	1	1	1	1	1	1	1	1	1	1	1	1
yigZ	1	1	1	1	1	1	1	1	1	1	1	1	1	1	1	1	1	1	1
group_485	1	1	1	1	1	1	1	1	1	1	1	1	1	1	1	1	1	1	1
gpmA_1	1	1	1	1	1	1	1	1	1	1	1	1	1	1	1	1	1	1	1
mobA	1	1	1	1	1	1	1	1	1	1	1	1	1	1	1	1	1	1	1
group_483	1	1	1	1	1	1	1	1	1	1	1	1	1	1	1	1	1	1	1
group_482	1	1	1	1	1	1	1	1	1	1	1	1	1	1	1	1	1	1	1
hpf	1	1	1	1	1	1	1	1	1	1	1	1	1	1	1	1	1	1	1
strE_2	1	1	1	1	1	1	1	1	1	1	1	1	1	1	1	1	1	1	1
group_480	1	1	1	1	1	1	1	1	1	1	1	1	1	1	1	1	1	1	1
group_479	1	1	1	1	1	1	1	1	1	1	1	1	1	1	1	1	1	1	1
group_478	1	1	1	1	1	1	1	1	1	1	1	1	1	1	1	1	1	1	1
olsG	1	1	1	1	1	1	1	1	1	1	1	1	1	1	1	1	1	1	1
sodB	1	1	1	1	1	1	1	1	1	1	1	1	1	1	1	1	1	1	1
yibF	1	1	1	1	1	1	1	1	1	1	1	1	1	1	1	1	1	1	1
group_477	1	1	1	1	1	1	1	1	1	1	1	1	1	1	1	1	1	1	1
glsA1_2	1	1	1	1	1	1	1	1	1	1	1	1	1	1	1	1	1	1	1
mutS2	1	1	1	1	1	1	1	1	1	1	1	1	1	1	1	1	1	1	1
group_476	1	1	1	1	1	1	1	1	1	1	1	1	1	1	1	1	1	1	1
group_475	1	1	1	1	1	1	1	1	1	1	1	1	1	1	1	1	1	1	1
tadA_2	1	1	1	1	1	1	1	1	1	1	1	1	1	1	1	1	1	1	1
group_472	1	1	1	1	1	1	1	1	1	1	1	1	1	1	1	1	1	1	1
plsY	1	1	1	1	1	1	1	1	1	1	1	1	1	1	1	1	1	1	1
leuD1	1	1	1	1	1	1	1	1	1	1	1	1	1	1	1	1	1	1	1
group_471	1	1	1	1	1	1	1	1	1	1	1	1	1	1	1	1	1	1	1
ctaG	1	1	1	1	1	1	1	1	1	1	1	1	1	1	1	1	1	1	1
ureE	1	1	1	1	1	1	1	1	1	1	1	1	1	1	1	1	1	1	1
group_470	1	1	1	1	1	1	1	1	1	1	1	1	1	1	1	1	1	1	1
group_469	1	1	1	1	1	1	1	1	1	1	1	1	1	1	1	1	1	1	1
group_468	1	1	1	1	1	1	1	1	1	1	1	1	1	1	1	1	1	1	1
ribE	1	1	1	1	1	1	1	1	1	1	1	1	1	1	1	1	1	1	1
nqo5	1	1	1	1	1	1	1	1	1	1	1	1	1	1	1	1	1	1	1
group_467	1	1	1	1	1	1	1	1	1	1	1	1	1	1	1	1	1	1	1
thiE_2	1	1	1	1	1	1	1	1	1	1	1	1	1	1	1	1	1	1	1
group_465	1	1	1	1	1	1	1	1	1	1	1	1	1	1	1	1	1	1	1
group_464	1	1	1	1	1	1	1	1	1	1	1	1	1	1	1	1	1	1	1
leuE	1	1	1	1	1	1	1	1	1	1	1	1	1	1	1	1	1	1	1
group_463	1	1	1	1	1	1	1	1	1	1	1	1	1	1	1	1	1	1	1
rnd_2	1	1	1	1	1	1	1	1	1	1	1	1	1	1	1	1	1	1	1
gmk	1	1	1	1	1	1	1	1	1	1	1	1	1	1	1	1	1	1	1
yihX	1	1	1	1	1	1	1	1	1	1	1	1	1	1	1	1	1	1	1
purN	1	1	1	1	1	1	1	1	1	1	1	1	1	1	1	1	1	1	1
nuoJ	1	1	1	1	1	1	1	1	1	1	1	1	1	1	1	1	1	1	1
rpsD	1	1	1	1	1	1	1	1	1	1	1	1	1	1	1	1	1	1	1
ruvA	1	1	1	1	1	1	1	1	1	1	1	1	1	1	1	1	1	1	1
gpmA_2	1	1	1	1	1	1	1	1	1	1	1	1	1	1	1	1	1	1	1
group_462	1	1	1	1	1	1	1	1	1	1	1	1	1	1	1	1	1	1	1
group_461	1	1	1	1	1	1	1	1	1	1	1	1	1	1	1	1	1	1	1
rimJ	1	1	1	1	1	1	1	1	1	1	1	1	1	1	1	1	1	1	1
group_460	1	1	1	1	1	1	1	1	1	1	1	1	1	1	1	1	1	1	1
group_459	1	1	1	1	1	1	1	1	1	1	1	1	1	1	1	1	1	1	1
rplD	1	1	1	1	1	1	1	1	1	1	1	1	1	1	1	1	1	1	1
rplY	1	1	1	1	1	1	1	1	1	1	1	1	1	1	1	1	1	1	1
lemA	1	1	1	1	1	1	1	1	1	1	1	1	1	1	1	1	1	1	1
upp	1	1	1	1	1	1	1	1	1	1	1	1	1	1	1	1	1	1	1
yhdE	1	1	1	1	1	1	1	1	1	1	1	1	1	1	1	1	1	1	1
atpF_2	1	1	1	1	1	1	1	1	1	1	1	1	1	1	1	1	1	1	1
group_458	1	1	1	1	1	1	1	1	1	1	1	1	1	1	1	1	1	1	1
bepR	1	1	1	1	1	1	1	1	1	1	1	1	1	1	1	1	1	1	1
group_456	1	1	1	1	1	1	1	1	1	1	1	1	1	1	1	1	1	1	1
group_455	1	1	1	1	1	1	1	1	1	1	1	1	1	1	1	1	1	1	1
clpP_1	1	1	1	1	1	1	1	1	1	1	1	1	1	1	1	1	1	1	1
chpT	1	1	1	1	1	1	1	1	1	1	1	1	1	1	1	1	1	1	1
dnaJ_1	1	1	1	1	1	1	1	1	1	1	1	1	1	1	1	1	1	1	1
group_454	1	1	1	1	1	1	1	1	1	1	1	1	1	1	1	1	1	1	1
group_453	1	1	1	1	1	1	1	1	1	1	1	1	1	1	1	1	1	1	1
bioD1	1	1	1	1	1	1	1	1	1	1	1	1	1	1	1	1	1	1	1
alkB	1	1	1	1	1	1	1	1	1	1	1	1	1	1	1	1	1	1	1
tmoT	1	1	1	1	1	1	1	1	1	1	1	1	1	1	1	1	1	1	1
eda	1	1	1	1	1	1	1	1	1	1	1	1	1	1	1	1	1	1	1
cobO	1	1	1	1	1	1	1	1	1	1	1	1	1	1	1	1	1	1	1
ureG_1	1	1	1	1	1	1	1	1	1	1	1	1	1	1	1	1	1	1	1
degU	1	1	1	1	1	1	1	1	1	1	1	1	1	1	1	1	1	1	1
lnrK	1	1	1	1	1	1	1	1	1	1	1	1	1	1	1	1	1	1	1
group_451	1	1	1	1	1	1	1	1	1	1	1	1	1	1	1	1	1	1	1
group_450	1	1	1	1	1	1	1	1	1	1	1	1	1	1	1	1	1	1	1
cynT	1	1	1	1	1	1	1	1	1	1	1	1	1	1	1	1	1	1	1
gph_3	1	1	1	1	1	1	1	1	1	1	1	1	1	1	1	1	1	1	1
emtA	1	1	1	1	1	1	1	1	1	1	1	1	1	1	1	1	1	1	1
alkA	1	1	1	1	1	1	1	1	1	1	1	1	1	1	1	1	1	1	1
group_449	1	1	1	1	1	1	1	1	1	1	1	1	1	1	1	1	1	1	1
ccmA	1	1	1	1	1	1	1	1	1	1	1	1	1	1	1	1	1	1	1
lptA	1	1	1	1	1	1	1	1	1	1	1	1	1	1	1	1	1	1	1
group_448	1	1	1	1	1	1	1	1	1	1	1	1	1	1	1	1	1	1	1
mupP	1	1	1	1	1	1	1	1	1	1	1	1	1	1	1	1	1	1	1
calB	1	1	1	1	1	1	1	1	1	1	1	1	1	1	1	1	1	1	1
tal	1	1	1	1	1	1	1	1	1	1	1	1	1	1	1	1	1	1	1
tag	1	1	1	1	1	1	1	1	1	1	1	1	1	1	1	1	1	1	1
lexA_2	1	1	1	1	1	1	1	1	1	1	1	1	1	1	1	1	1	1	1
chvE	1	1	1	1	1	1	1	1	1	1	1	1	1	1	1	1	1	1	1
msrA	1	1	1	1	1	1	1	1	1	1	1	1	1	1	1	1	1	1	1
group_447	1	1	1	1	1	1	1	1	1	1	1	1	1	1	1	1	1	1	1
group_446	1	1	1	1	1	1	1	1	1	1	1	1	1	1	1	1	1	1	1
thiN	1	1	1	1	1	1	1	1	1	1	1	1	1	1	1	1	1	1	1
rsmC_1	1	1	1	1	1	1	1	1	1	1	1	1	1	1	1	1	1	1	1
rimP	1	1	1	1	1	1	1	1	1	1	1	1	1	1	1	1	1	1	1
msrQ	1	1	1	1	1	1	1	1	1	1	1	1	1	1	1	1	1	1	1
group_445	1	1	1	1	1	1	1	1	1	1	1	1	1	1	1	1	1	1	1
yiaD	1	1	1	1	1	1	1	1	1	1	1	1	1	1	1	1	1	1	1
group_444	1	1	1	1	1	1	1	1	1	1	1	1	1	1	1	1	1	1	1
ccmB	1	1	1	1	1	1	1	1	1	1	1	1	1	1	1	1	1	1	1
tam_1	1	1	1	1	1	1	1	1	1	1	1	1	1	1	1	1	1	1	1
group_443	1	1	1	1	1	1	1	1	1	1	1	1	1	1	1	1	1	1	1
pcm_2	1	1	1	1	1	1	1	1	1	1	1	1	1	1	1	1	1	1	1
pcm_1	1	1	1	1	1	1	1	1	1	1	1	1	1	1	1	1	1	1	1
purQ	1	1	1	1	1	1	1	1	1	1	1	1	1	1	1	1	1	1	1
yhhQ	1	1	1	1	1	1	1	1	1	1	1	1	1	1	1	1	1	1	1
group_441	1	1	1	1	1	1	1	1	1	1	1	1	1	1	1	1	1	1	1
nadD	1	1	1	1	1	1	1	1	1	1	1	1	1	1	1	1	1	1	1
group_440	1	1	1	1	1	1	1	1	1	1	1	1	1	1	1	1	1	1	1
tcyB	1	1	1	1	1	1	1	1	1	1	1	1	1	1	1	1	1	1	1
group_439	1	1	1	1	1	1	1	1	1	1	1	1	1	1	1	1	1	1	1
lolD	1	1	1	1	1	1	1	1	1	1	1	1	1	1	1	1	1	1	1
group_438	1	1	1	1	1	1	1	1	1	1	1	1	1	1	1	1	1	1	1
walR	1	1	1	1	1	1	1	1	1	1	1	1	1	1	1	1	1	1	1
modB	1	1	1	1	1	1	1	1	1	1	1	1	1	1	1	1	1	1	1
ureF_2	1	1	1	1	1	1	1	1	1	1	1	1	1	1	1	1	1	1	1
yieH_1	1	1	1	1	1	1	1	1	1	1	1	1	1	1	1	1	1	1	1
aqpZ2	1	1	1	1	1	1	1	1	1	1	1	1	1	1	1	1	1	1	1
tsaB	1	1	1	1	1	1	1	1	1	1	1	1	1	1	1	1	1	1	1
group_436	1	1	1	1	1	1	1	1	1	1	1	1	1	1	1	1	1	1	1
phoP	1	1	1	1	1	1	1	1	1	1	1	1	1	1	1	1	1	1	1
dapH_1	1	1	1	1	1	1	1	1	1	1	1	1	1	1	1	1	1	1	1
group_434	1	1	1	1	1	1	1	1	1	1	1	1	1	1	1	1	1	1	1
fzlA	1	1	1	1	1	1	1	1	1	1	1	1	1	1	1	1	1	1	1
group_433	1	1	1	1	1	1	1	1	1	1	1	1	1	1	1	1	1	1	1
grpE	1	1	1	1	1	1	1	1	1	1	1	1	1	1	1	1	1	1	1
group_432	1	1	1	1	1	1	1	1	1	1	1	1	1	1	1	1	1	1	1
hisG	1	1	1	1	1	1	1	1	1	1	1	1	1	1	1	1	1	1	1
group_431	1	1	1	1	1	1	1	1	1	1	1	1	1	1	1	1	1	1	1
group_430	1	1	1	1	1	1	1	1	1	1	1	1	1	1	1	1	1	1	1
pgl	1	1	1	1	1	1	1	1	1	1	1	1	1	1	1	1	1	1	1
recR	1	1	1	1	1	1	1	1	1	1	1	1	1	1	1	1	1	1	1
tenA	1	1	1	1	1	1	1	1	1	1	1	1	1	1	1	1	1	1	1
rpiA	1	1	1	1	1	1	1	1	1	1	1	1	1	1	1	1	1	1	1
ctrA	1	1	1	1	1	1	1	1	1	1	1	1	1	1	1	1	1	1	1
rspR_3	1	1	1	1	1	1	1	1	1	1	1	1	1	1	1	1	1	1	1
group_429	1	1	1	1	1	1	1	1	1	1	1	1	1	1	1	1	1	1	1
rutD	1	1	1	1	1	1	1	1	1	1	1	1	1	1	1	1	1	1	1
rplA	1	1	1	1	1	1	1	1	1	1	1	1	1	1	1	1	1	1	1
livF_8	1	1	1	1	1	1	1	1	1	1	1	1	1	1	1	1	1	1	1
lon2	1	1	1	1	1	1	1	1	1	1	1	1	1	1	1	1	1	1	1
group_428	1	1	1	1	1	1	1	1	1	1	1	1	1	1	1	1	1	1	1
group_427	1	1	1	1	1	1	1	1	1	1	1	1	1	1	1	1	1	1	1
gph_1	1	1	1	1	1	1	1	1	1	1	1	1	1	1	1	1	1	1	1
narJ	1	1	1	1	1	1	1	1	1	1	1	1	1	1	1	1	1	1	1
dinG_2	1	1	1	1	1	1	1	1	1	1	1	1	1	1	1	1	1	1	1
yohK	1	1	1	1	1	1	1	1	1	1	1	1	1	1	1	1	1	1	1
cusR	1	1	1	1	1	1	1	1	1	1	1	1	1	1	1	1	1	1	1
group_425	1	1	1	1	1	1	1	1	1	1	1	1	1	1	1	1	1	1	1
group_424	1	1	1	1	1	1	1	1	1	1	1	1	1	1	1	1	1	1	1
yfcG_2	1	1	1	1	1	1	1	1	1	1	1	1	1	1	1	1	1	1	1
group_423	1	1	1	1	1	1	1	1	1	1	1	1	1	1	1	1	1	1	1
rpsC	1	1	1	1	1	1	1	1	1	1	1	1	1	1	1	1	1	1	1
tolQ_1	1	1	1	1	1	1	1	1	1	1	1	1	1	1	1	1	1	1	1
dgcC	1	1	1	1	1	1	1	1	1	1	1	1	1	1	1	1	1	1	1
ssuB	1	1	1	1	1	1	1	1	1	1	1	1	1	1	1	1	1	1	1
nqo2	1	1	1	1	1	1	1	1	1	1	1	1	1	1	1	1	1	1	1
rplC	1	1	1	1	1	1	1	1	1	1	1	1	1	1	1	1	1	1	1
hda	1	1	1	1	1	1	1	1	1	1	1	1	1	1	1	1	1	1	1
livF_7	1	1	1	1	1	1	1	1	1	1	1	1	1	1	1	1	1	1	1
group_422	1	1	1	1	1	1	1	1	1	1	1	1	1	1	1	1	1	1	1
livF_3	1	1	1	1	1	1	1	1	1	1	1	1	1	1	1	1	1	1	1
mgtC	1	1	1	1	1	1	1	1	1	1	1	1	1	1	1	1	1	1	1
virB5	1	1	1	1	1	1	1	1	1	1	1	1	1	1	1	1	1	1	1
pyrF	1	1	1	1	1	1	1	1	1	1	1	1	1	1	1	1	1	1	1
rph	1	1	1	1	1	1	1	1	1	1	1	1	1	1	1	1	1	1	1
group_421	1	1	1	1	1	1	1	1	1	1	1	1	1	1	1	1	1	1	1
group_420	1	1	1	1	1	1	1	1	1	1	1	1	1	1	1	1	1	1	1
murU	1	1	1	1	1	1	1	1	1	1	1	1	1	1	1	1	1	1	1
group_419	1	1	1	1	1	1	1	1	1	1	1	1	1	1	1	1	1	1	1
group_418	1	1	1	1	1	1	1	1	1	1	1	1	1	1	1	1	1	1	1
fliF_1	1	1	1	1	1	1	1	1	1	1	1	1	1	1	1	1	1	1	1
phoU	1	1	1	1	1	1	1	1	1	1	1	1	1	1	1	1	1	1	1
group_417	1	1	1	1	1	1	1	1	1	1	1	1	1	1	1	1	1	1	1
narI	1	1	1	1	1	1	1	1	1	1	1	1	1	1	1	1	1	1	1
pdhR_1	1	1	1	1	1	1	1	1	1	1	1	1	1	1	1	1	1	1	1
group_416	1	1	1	1	1	1	1	1	1	1	1	1	1	1	1	1	1	1	1
scpB	1	1	1	1	1	1	1	1	1	1	1	1	1	1	1	1	1	1	1
flgH	1	1	1	1	1	1	1	1	1	1	1	1	1	1	1	1	1	1	1
rbtD	1	1	1	1	1	1	1	1	1	1	1	1	1	1	1	1	1	1	1
group_415	1	1	1	1	1	1	1	1	1	1	1	1	1	1	1	1	1	1	1
ureF_1	1	1	1	1	1	1	1	1	1	1	1	1	1	1	1	1	1	1	1
group_414	1	1	1	1	1	1	1	1	1	1	1	1	1	1	1	1	1	1	1
nagR_1	1	1	1	1	1	1	1	1	1	1	1	1	1	1	1	1	1	1	1
group_413	1	1	1	1	1	1	1	1	1	1	1	1	1	1	1	1	1	1	1
group_412	1	1	1	1	1	1	1	1	1	1	1	1	1	1	1	1	1	1	1
group_411	1	1	1	1	1	1	1	1	1	1	1	1	1	1	1	1	1	1	1
trmD	1	1	1	1	1	1	1	1	1	1	1	1	1	1	1	1	1	1	1
fabG_8	1	1	1	1	1	1	1	1	1	1	1	1	1	1	1	1	1	1	1
group_410	1	1	1	1	1	1	1	1	1	1	1	1	1	1	1	1	1	1	1
lptB_1	1	1	1	1	1	1	1	1	1	1	1	1	1	1	1	1	1	1	1
fabG_6	1	1	1	1	1	1	1	1	1	1	1	1	1	1	1	1	1	1	1
fliP	1	1	1	1	1	1	1	1	1	1	1	1	1	1	1	1	1	1	1
group_409	1	1	1	1	1	1	1	1	1	1	1	1	1	1	1	1	1	1	1
pdxJ	1	1	1	1	1	1	1	1	1	1	1	1	1	1	1	1	1	1	1
egtC	1	1	1	1	1	1	1	1	1	1	1	1	1	1	1	1	1	1	1
group_408	1	1	1	1	1	1	1	1	1	1	1	1	1	1	1	1	1	1	1
nagR_2	1	1	1	1	1	1	1	1	1	1	1	1	1	1	1	1	1	1	1
recO	1	1	1	1	1	1	1	1	1	1	1	1	1	1	1	1	1	1	1
group_407	1	1	1	1	1	1	1	1	1	1	1	1	1	1	1	1	1	1	1
cobK	1	1	1	1	1	1	1	1	1	1	1	1	1	1	1	1	1	1	1
group_406	1	1	1	1	1	1	1	1	1	1	1	1	1	1	1	1	1	1	1
ubiG	1	1	1	1	1	1	1	1	1	1	1	1	1	1	1	1	1	1	1
etfB	1	1	1	1	1	1	1	1	1	1	1	1	1	1	1	1	1	1	1
chbG	1	1	1	1	1	1	1	1	1	1	1	1	1	1	1	1	1	1	1
lipB	1	1	1	1	1	1	1	1	1	1	1	1	1	1	1	1	1	1	1
tsaC1_2	1	1	1	1	1	1	1	1	1	1	1	1	1	1	1	1	1	1	1
bpt	1	1	1	1	1	1	1	1	1	1	1	1	1	1	1	1	1	1	1
oppF_5	1	1	1	1	1	1	1	1	1	1	1	1	1	1	1	1	1	1	1
lptB_2	1	1	1	1	1	1	1	1	1	1	1	1	1	1	1	1	1	1	1
group_405	1	1	1	1	1	1	1	1	1	1	1	1	1	1	1	1	1	1	1
group_404	1	1	1	1	1	1	1	1	1	1	1	1	1	1	1	1	1	1	1
pth	1	1	1	1	1	1	1	1	1	1	1	1	1	1	1	1	1	1	1
truA	1	1	1	1	1	1	1	1	1	1	1	1	1	1	1	1	1	1	1
kdsB	1	1	1	1	1	1	1	1	1	1	1	1	1	1	1	1	1	1	1
fixK	1	1	1	1	1	1	1	1	1	1	1	1	1	1	1	1	1	1	1
sufC	1	1	1	1	1	1	1	1	1	1	1	1	1	1	1	1	1	1	1
group_403	1	1	1	1	1	1	1	1	1	1	1	1	1	1	1	1	1	1	1
glnQ_1	1	1	1	1	1	1	1	1	1	1	1	1	1	1	1	1	1	1	1
nosZ_2	1	1	1	1	1	1	1	1	1	1	1	1	1	1	1	1	1	1	1
yclP	1	1	1	1	1	1	1	1	1	1	1	1	1	1	1	1	1	1	1
tsaC1_1	1	1	1	1	1	1	1	1	1	1	1	1	1	1	1	1	1	1	1
btuD_5	1	1	1	1	1	1	1	1	1	1	1	1	1	1	1	1	1	1	1
group_402	1	1	1	1	1	1	1	1	1	1	1	1	1	1	1	1	1	1	1
group_401	1	1	1	1	1	1	1	1	1	1	1	1	1	1	1	1	1	1	1
group_400	1	1	1	1	1	1	1	1	1	1	1	1	1	1	1	1	1	1	1
group_399	1	1	1	1	1	1	1	1	1	1	1	1	1	1	1	1	1	1	1
group_398	1	1	1	1	1	1	1	1	1	1	1	1	1	1	1	1	1	1	1
tlyA	1	1	1	1	1	1	1	1	1	1	1	1	1	1	1	1	1	1	1
group_397	1	1	1	1	1	1	1	1	1	1	1	1	1	1	1	1	1	1	1
yurK	1	1	1	1	1	1	1	1	1	1	1	1	1	1	1	1	1	1	1
ydjF	1	1	1	1	1	1	1	1	1	1	1	1	1	1	1	1	1	1	1
group_396	1	1	1	1	1	1	1	1	1	1	1	1	1	1	1	1	1	1	1
purC	1	1	1	1	1	1	1	1	1	1	1	1	1	1	1	1	1	1	1
tpiA	1	1	1	1	1	1	1	1	1	1	1	1	1	1	1	1	1	1	1
fabG_2	1	1	1	1	1	1	1	1	1	1	1	1	1	1	1	1	1	1	1
fabG_1	1	1	1	1	1	1	1	1	1	1	1	1	1	1	1	1	1	1	1
group_395	1	1	1	1	1	1	1	1	1	1	1	1	1	1	1	1	1	1	1
nrtD	1	1	1	1	1	1	1	1	1	1	1	1	1	1	1	1	1	1	1
yciK	1	1	1	1	1	1	1	1	1	1	1	1	1	1	1	1	1	1	1
lpxT	1	1	1	1	1	1	1	1	1	1	1	1	1	1	1	1	1	1	1
surE	1	1	1	1	1	1	1	1	1	1	1	1	1	1	1	1	1	1	1
group_394	1	1	1	1	1	1	1	1	1	1	1	1	1	1	1	1	1	1	1
eryH	1	1	1	1	1	1	1	1	1	1	1	1	1	1	1	1	1	1	1
crnA	1	1	1	1	1	1	1	1	1	1	1	1	1	1	1	1	1	1	1
group_393	1	1	1	1	1	1	1	1	1	1	1	1	1	1	1	1	1	1	1
rpsB	1	1	1	1	1	1	1	1	1	1	1	1	1	1	1	1	1	1	1
nagR_4	1	1	1	1	1	1	1	1	1	1	1	1	1	1	1	1	1	1	1
ucpA	1	1	1	1	1	1	1	1	1	1	1	1	1	1	1	1	1	1	1
rspR_2	1	1	1	1	1	1	1	1	1	1	1	1	1	1	1	1	1	1	1
pstB	1	1	1	1	1	1	1	1	1	1	1	1	1	1	1	1	1	1	1
entA	1	1	1	1	1	1	1	1	1	1	1	1	1	1	1	1	1	1	1
fpr	1	1	1	1	1	1	1	1	1	1	1	1	1	1	1	1	1	1	1
metQ_1	1	1	1	1	1	1	1	1	1	1	1	1	1	1	1	1	1	1	1
kdgR	1	1	1	1	1	1	1	1	1	1	1	1	1	1	1	1	1	1	1
sdhB	1	1	1	1	1	1	1	1	1	1	1	1	1	1	1	1	1	1	1
COQ5_1	1	1	1	1	1	1	1	1	1	1	1	1	1	1	1	1	1	1	1
iclR_1	1	1	1	1	1	1	1	1	1	1	1	1	1	1	1	1	1	1	1
moeZ	1	1	1	1	1	1	1	1	1	1	1	1	1	1	1	1	1	1	1
group_392	1	1	1	1	1	1	1	1	1	1	1	1	1	1	1	1	1	1	1
group_391	1	1	1	1	1	1	1	1	1	1	1	1	1	1	1	1	1	1	1
gloB_1	1	1	1	1	1	1	1	1	1	1	1	1	1	1	1	1	1	1	1
group_390	1	1	1	1	1	1	1	1	1	1	1	1	1	1	1	1	1	1	1
otnI	1	1	1	1	1	1	1	1	1	1	1	1	1	1	1	1	1	1	1
group_389	1	1	1	1	1	1	1	1	1	1	1	1	1	1	1	1	1	1	1
hisF	1	1	1	1	1	1	1	1	1	1	1	1	1	1	1	1	1	1	1
flgG_1	1	1	1	1	1	1	1	1	1	1	1	1	1	1	1	1	1	1	1
yedY1	1	1	1	1	1	1	1	1	1	1	1	1	1	1	1	1	1	1	1
tam_2	1	1	1	1	1	1	1	1	1	1	1	1	1	1	1	1	1	1	1
glpR_2	1	1	1	1	1	1	1	1	1	1	1	1	1	1	1	1	1	1	1
ribX	1	1	1	1	1	1	1	1	1	1	1	1	1	1	1	1	1	1	1
group_388	1	1	1	1	1	1	1	1	1	1	1	1	1	1	1	1	1	1	1
glpR_1	1	1	1	1	1	1	1	1	1	1	1	1	1	1	1	1	1	1	1
bdhA	1	1	1	1	1	1	1	1	1	1	1	1	1	1	1	1	1	1	1
fecE_2	1	1	1	1	1	1	1	1	1	1	1	1	1	1	1	1	1	1	1
iclR_2	1	1	1	1	1	1	1	1	1	1	1	1	1	1	1	1	1	1	1
group_387	1	1	1	1	1	1	1	1	1	1	1	1	1	1	1	1	1	1	1
thyA	1	1	1	1	1	1	1	1	1	1	1	1	1	1	1	1	1	1	1
hdhA_1	1	1	1	1	1	1	1	1	1	1	1	1	1	1	1	1	1	1	1
livF_1	1	1	1	1	1	1	1	1	1	1	1	1	1	1	1	1	1	1	1
parA	1	1	1	1	1	1	1	1	1	1	1	1	1	1	1	1	1	1	1
suhB_2	1	1	1	1	1	1	1	1	1	1	1	1	1	1	1	1	1	1	1
nikE	1	1	1	1	1	1	1	1	1	1	1	1	1	1	1	1	1	1	1
group_385	1	1	1	1	1	1	1	1	1	1	1	1	1	1	1	1	1	1	1
macB_3	1	1	1	1	1	1	1	1	1	1	1	1	1	1	1	1	1	1	1
engB	1	1	1	1	1	1	1	1	1	1	1	1	1	1	1	1	1	1	1
trpC	1	1	1	1	1	1	1	1	1	1	1	1	1	1	1	1	1	1	1
group_384	1	1	1	1	1	1	1	1	1	1	1	1	1	1	1	1	1	1	1
suhB_3	1	1	1	1	1	1	1	1	1	1	1	1	1	1	1	1	1	1	1
ubiE	1	1	1	1	1	1	1	1	1	1	1	1	1	1	1	1	1	1	1
hpcH	1	1	1	1	1	1	1	1	1	1	1	1	1	1	1	1	1	1	1
group_383	1	1	1	1	1	1	1	1	1	1	1	1	1	1	1	1	1	1	1
fabG_3	1	1	1	1	1	1	1	1	1	1	1	1	1	1	1	1	1	1	1
sugB	1	1	1	1	1	1	1	1	1	1	1	1	1	1	1	1	1	1	1
pcs	1	1	1	1	1	1	1	1	1	1	1	1	1	1	1	1	1	1	1
crcB_2	1	1	1	1	1	1	1	1	1	1	1	1	1	1	1	1	1	1	1
minD	1	1	1	1	1	1	1	1	1	1	1	1	1	1	1	1	1	1	1
proC	1	1	1	1	1	1	1	1	1	1	1	1	1	1	1	1	1	1	1
glnQ_2	1	1	1	1	1	1	1	1	1	1	1	1	1	1	1	1	1	1	1
group_382	1	1	1	1	1	1	1	1	1	1	1	1	1	1	1	1	1	1	1
aroE_3	1	1	1	1	1	1	1	1	1	1	1	1	1	1	1	1	1	1	1
ssuC_2	1	1	1	1	1	1	1	1	1	1	1	1	1	1	1	1	1	1	1
fabI_2	1	1	1	1	1	1	1	1	1	1	1	1	1	1	1	1	1	1	1
group_381	1	1	1	1	1	1	1	1	1	1	1	1	1	1	1	1	1	1	1
allE	1	1	1	1	1	1	1	1	1	1	1	1	1	1	1	1	1	1	1
group_380	1	1	1	1	1	1	1	1	1	1	1	1	1	1	1	1	1	1	1
fabG_5	1	1	1	1	1	1	1	1	1	1	1	1	1	1	1	1	1	1	1
rbn	1	1	1	1	1	1	1	1	1	1	1	1	1	1	1	1	1	1	1
group_379	1	1	1	1	1	1	1	1	1	1	1	1	1	1	1	1	1	1	1
ydcV_1	1	1	1	1	1	1	1	1	1	1	1	1	1	1	1	1	1	1	1
group_378	1	1	1	1	1	1	1	1	1	1	1	1	1	1	1	1	1	1	1
cysE	1	1	1	1	1	1	1	1	1	1	1	1	1	1	1	1	1	1	1
motA	1	1	1	1	1	1	1	1	1	1	1	1	1	1	1	1	1	1	1
group_377	1	1	1	1	1	1	1	1	1	1	1	1	1	1	1	1	1	1	1
panB	1	1	1	1	1	1	1	1	1	1	1	1	1	1	1	1	1	1	1
cysQ_1	1	1	1	1	1	1	1	1	1	1	1	1	1	1	1	1	1	1	1
map	1	1	1	1	1	1	1	1	1	1	1	1	1	1	1	1	1	1	1
group_376	1	1	1	1	1	1	1	1	1	1	1	1	1	1	1	1	1	1	1
nosY	1	1	1	1	1	1	1	1	1	1	1	1	1	1	1	1	1	1	1
phzF_2	1	1	1	1	1	1	1	1	1	1	1	1	1	1	1	1	1	1	1
trmJ	1	1	1	1	1	1	1	1	1	1	1	1	1	1	1	1	1	1	1
kdsA	1	1	1	1	1	1	1	1	1	1	1	1	1	1	1	1	1	1	1
meh	1	1	1	1	1	1	1	1	1	1	1	1	1	1	1	1	1	1	1
group_375	1	1	1	1	1	1	1	1	1	1	1	1	1	1	1	1	1	1	1
lpxA	1	1	1	1	1	1	1	1	1	1	1	1	1	1	1	1	1	1	1
nimR	1	1	1	1	1	1	1	1	1	1	1	1	1	1	1	1	1	1	1
group_374	1	1	1	1	1	1	1	1	1	1	1	1	1	1	1	1	1	1	1
ureD_2	1	1	1	1	1	1	1	1	1	1	1	1	1	1	1	1	1	1	1
group_373	1	1	1	1	1	1	1	1	1	1	1	1	1	1	1	1	1	1	1
cysQ_2	1	1	1	1	1	1	1	1	1	1	1	1	1	1	1	1	1	1	1
group_372	1	1	1	1	1	1	1	1	1	1	1	1	1	1	1	1	1	1	1
group_371	1	1	1	1	1	1	1	1	1	1	1	1	1	1	1	1	1	1	1
lgt	1	1	1	1	1	1	1	1	1	1	1	1	1	1	1	1	1	1	1
dppD_1	1	1	1	1	1	1	1	1	1	1	1	1	1	1	1	1	1	1	1
group_369	1	1	1	1	1	1	1	1	1	1	1	1	1	1	1	1	1	1	1
group_368	1	1	1	1	1	1	1	1	1	1	1	1	1	1	1	1	1	1	1
dapD	1	1	1	1	1	1	1	1	1	1	1	1	1	1	1	1	1	1	1
aroE_1	1	1	1	1	1	1	1	1	1	1	1	1	1	1	1	1	1	1	1
ctaC	1	1	1	1	1	1	1	1	1	1	1	1	1	1	1	1	1	1	1
sseA	1	1	1	1	1	1	1	1	1	1	1	1	1	1	1	1	1	1	1
group_367	1	1	1	1	1	1	1	1	1	1	1	1	1	1	1	1	1	1	1
group_366	1	1	1	1	1	1	1	1	1	1	1	1	1	1	1	1	1	1	1
prmC_2	1	1	1	1	1	1	1	1	1	1	1	1	1	1	1	1	1	1	1
gadB	1	1	1	1	1	1	1	1	1	1	1	1	1	1	1	1	1	1	1
lpxC	1	1	1	1	1	1	1	1	1	1	1	1	1	1	1	1	1	1	1
group_365	1	1	1	1	1	1	1	1	1	1	1	1	1	1	1	1	1	1	1
mkl	1	1	1	1	1	1	1	1	1	1	1	1	1	1	1	1	1	1	1
bamD	1	1	1	1	1	1	1	1	1	1	1	1	1	1	1	1	1	1	1
cysT_2	1	1	1	1	1	1	1	1	1	1	1	1	1	1	1	1	1	1	1
group_364	1	1	1	1	1	1	1	1	1	1	1	1	1	1	1	1	1	1	1
livH_5	1	1	1	1	1	1	1	1	1	1	1	1	1	1	1	1	1	1	1
group_363	1	1	1	1	1	1	1	1	1	1	1	1	1	1	1	1	1	1	1
group_362	1	1	1	1	1	1	1	1	1	1	1	1	1	1	1	1	1	1	1
virB9	1	1	1	1	1	1	1	1	1	1	1	1	1	1	1	1	1	1	1
oppC_2	1	1	1	1	1	1	1	1	1	1	1	1	1	1	1	1	1	1	1
nikC	1	1	1	1	1	1	1	1	1	1	1	1	1	1	1	1	1	1	1
paaH_2	1	1	1	1	1	1	1	1	1	1	1	1	1	1	1	1	1	1	1
entB	1	1	1	1	1	1	1	1	1	1	1	1	1	1	1	1	1	1	1
group_361	1	1	1	1	1	1	1	1	1	1	1	1	1	1	1	1	1	1	1
pheA	1	1	1	1	1	1	1	1	1	1	1	1	1	1	1	1	1	1	1
fbcH_2	1	1	1	1	1	1	1	1	1	1	1	1	1	1	1	1	1	1	1
thiD	1	1	1	1	1	1	1	1	1	1	1	1	1	1	1	1	1	1	1
dasC_1	1	1	1	1	1	1	1	1	1	1	1	1	1	1	1	1	1	1	1
mmgB	1	1	1	1	1	1	1	1	1	1	1	1	1	1	1	1	1	1	1
group_360	1	1	1	1	1	1	1	1	1	1	1	1	1	1	1	1	1	1	1
group_359	1	1	1	1	1	1	1	1	1	1	1	1	1	1	1	1	1	1	1
ngcG_1	1	1	1	1	1	1	1	1	1	1	1	1	1	1	1	1	1	1	1
melD	1	1	1	1	1	1	1	1	1	1	1	1	1	1	1	1	1	1	1
group_358	1	1	1	1	1	1	1	1	1	1	1	1	1	1	1	1	1	1	1
dapA_1	1	1	1	1	1	1	1	1	1	1	1	1	1	1	1	1	1	1	1
ttcA	1	1	1	1	1	1	1	1	1	1	1	1	1	1	1	1	1	1	1
parB	1	1	1	1	1	1	1	1	1	1	1	1	1	1	1	1	1	1	1
cynR_2	1	1	1	1	1	1	1	1	1	1	1	1	1	1	1	1	1	1	1
purU	1	1	1	1	1	1	1	1	1	1	1	1	1	1	1	1	1	1	1
group_357	1	1	1	1	1	1	1	1	1	1	1	1	1	1	1	1	1	1	1
group_356	1	1	1	1	1	1	1	1	1	1	1	1	1	1	1	1	1	1	1
hcaR	1	1	1	1	1	1	1	1	1	1	1	1	1	1	1	1	1	1	1
ycf3	1	1	1	1	1	1	1	1	1	1	1	1	1	1	1	1	1	1	1
prmC_1	1	1	1	1	1	1	1	1	1	1	1	1	1	1	1	1	1	1	1
argB	1	1	1	1	1	1	1	1	1	1	1	1	1	1	1	1	1	1	1
acyII_1	1	1	1	1	1	1	1	1	1	1	1	1	1	1	1	1	1	1	1
dmlR_3	1	1	1	1	1	1	1	1	1	1	1	1	1	1	1	1	1	1	1
group_355	1	1	1	1	1	1	1	1	1	1	1	1	1	1	1	1	1	1	1
gtaB	1	1	1	1	1	1	1	1	1	1	1	1	1	1	1	1	1	1	1
pgrR	1	1	1	1	1	1	1	1	1	1	1	1	1	1	1	1	1	1	1
group_354	1	1	1	1	1	1	1	1	1	1	1	1	1	1	1	1	1	1	1
group_353	1	1	1	1	1	1	1	1	1	1	1	1	1	1	1	1	1	1	1
pdxY	1	1	1	1	1	1	1	1	1	1	1	1	1	1	1	1	1	1	1
group_352	1	1	1	1	1	1	1	1	1	1	1	1	1	1	1	1	1	1	1
cysL	1	1	1	1	1	1	1	1	1	1	1	1	1	1	1	1	1	1	1
group_351	1	1	1	1	1	1	1	1	1	1	1	1	1	1	1	1	1	1	1
ltnD	1	1	1	1	1	1	1	1	1	1	1	1	1	1	1	1	1	1	1
acsA_5	1	1	1	1	1	1	1	1	1	1	1	1	1	1	1	1	1	1	1
iolE_2	1	1	1	1	1	1	1	1	1	1	1	1	1	1	1	1	1	1	1
dmlR_1	1	1	1	1	1	1	1	1	1	1	1	1	1	1	1	1	1	1	1
lpxI	1	1	1	1	1	1	1	1	1	1	1	1	1	1	1	1	1	1	1
hflC	1	1	1	1	1	1	1	1	1	1	1	1	1	1	1	1	1	1	1
sucD	1	1	1	1	1	1	1	1	1	1	1	1	1	1	1	1	1	1	1
oxyR_1	1	1	1	1	1	1	1	1	1	1	1	1	1	1	1	1	1	1	1
ousW	1	1	1	1	1	1	1	1	1	1	1	1	1	1	1	1	1	1	1
accD	1	1	1	1	1	1	1	1	1	1	1	1	1	1	1	1	1	1	1
gltR	1	1	1	1	1	1	1	1	1	1	1	1	1	1	1	1	1	1	1
ppsC	1	1	1	1	1	1	1	1	1	1	1	1	1	1	1	1	1	1	1
fieF	1	1	1	1	1	1	1	1	1	1	1	1	1	1	1	1	1	1	1
livH_1	1	1	1	1	1	1	1	1	1	1	1	1	1	1	1	1	1	1	1
group_349	1	1	1	1	1	1	1	1	1	1	1	1	1	1	1	1	1	1	1
group_348	1	1	1	1	1	1	1	1	1	1	1	1	1	1	1	1	1	1	1
hemF	1	1	1	1	1	1	1	1	1	1	1	1	1	1	1	1	1	1	1
potH	1	1	1	1	1	1	1	1	1	1	1	1	1	1	1	1	1	1	1
rpoH_2	1	1	1	1	1	1	1	1	1	1	1	1	1	1	1	1	1	1	1
hdfR_3	1	1	1	1	1	1	1	1	1	1	1	1	1	1	1	1	1	1	1
tsf	1	1	1	1	1	1	1	1	1	1	1	1	1	1	1	1	1	1	1
dmlR_2	1	1	1	1	1	1	1	1	1	1	1	1	1	1	1	1	1	1	1
arcA	1	1	1	1	1	1	1	1	1	1	1	1	1	1	1	1	1	1	1
fmt	1	1	1	1	1	1	1	1	1	1	1	1	1	1	1	1	1	1	1
oppB	1	1	1	1	1	1	1	1	1	1	1	1	1	1	1	1	1	1	1
ycjY	1	1	1	1	1	1	1	1	1	1	1	1	1	1	1	1	1	1	1
phzF_1	1	1	1	1	1	1	1	1	1	1	1	1	1	1	1	1	1	1	1
ddlB	1	1	1	1	1	1	1	1	1	1	1	1	1	1	1	1	1	1	1
hdfR_1	1	1	1	1	1	1	1	1	1	1	1	1	1	1	1	1	1	1	1
group_347	1	1	1	1	1	1	1	1	1	1	1	1	1	1	1	1	1	1	1
yehZ	1	1	1	1	1	1	1	1	1	1	1	1	1	1	1	1	1	1	1
etfA	1	1	1	1	1	1	1	1	1	1	1	1	1	1	1	1	1	1	1
eryC	1	1	1	1	1	1	1	1	1	1	1	1	1	1	1	1	1	1	1
argC	1	1	1	1	1	1	1	1	1	1	1	1	1	1	1	1	1	1	1
era	1	1	1	1	1	1	1	1	1	1	1	1	1	1	1	1	1	1	1
ftsQ	1	1	1	1	1	1	1	1	1	1	1	1	1	1	1	1	1	1	1
rpoH_1	1	1	1	1	1	1	1	1	1	1	1	1	1	1	1	1	1	1	1
yedI	1	1	1	1	1	1	1	1	1	1	1	1	1	1	1	1	1	1	1
cbpA	1	1	1	1	1	1	1	1	1	1	1	1	1	1	1	1	1	1	1
group_346	1	1	1	1	1	1	1	1	1	1	1	1	1	1	1	1	1	1	1
nikB	1	1	1	1	1	1	1	1	1	1	1	1	1	1	1	1	1	1	1
ctaE	1	1	1	1	1	1	1	1	1	1	1	1	1	1	1	1	1	1	1
group_345	1	1	1	1	1	1	1	1	1	1	1	1	1	1	1	1	1	1	1
rbsB_2	1	1	1	1	1	1	1	1	1	1	1	1	1	1	1	1	1	1	1
group_344	1	1	1	1	1	1	1	1	1	1	1	1	1	1	1	1	1	1	1
xerC_1	1	1	1	1	1	1	1	1	1	1	1	1	1	1	1	1	1	1	1
livH_3	1	1	1	1	1	1	1	1	1	1	1	1	1	1	1	1	1	1	1
group_343	1	1	1	1	1	1	1	1	1	1	1	1	1	1	1	1	1	1	1
pip	1	1	1	1	1	1	1	1	1	1	1	1	1	1	1	1	1	1	1
glyQ	1	1	1	1	1	1	1	1	1	1	1	1	1	1	1	1	1	1	1
speB	1	1	1	1	1	1	1	1	1	1	1	1	1	1	1	1	1	1	1
oxyR_2	1	1	1	1	1	1	1	1	1	1	1	1	1	1	1	1	1	1	1
oppF_6	1	1	1	1	1	1	1	1	1	1	1	1	1	1	1	1	1	1	1
gsiC_2	1	1	1	1	1	1	1	1	1	1	1	1	1	1	1	1	1	1	1
ghrA	1	1	1	1	1	1	1	1	1	1	1	1	1	1	1	1	1	1	1
surA_1	1	1	1	1	1	1	1	1	1	1	1	1	1	1	1	1	1	1	1
iolX	1	1	1	1	1	1	1	1	1	1	1	1	1	1	1	1	1	1	1
panS	1	1	1	1	1	1	1	1	1	1	1	1	1	1	1	1	1	1	1
gsiC_3	1	1	1	1	1	1	1	1	1	1	1	1	1	1	1	1	1	1	1
msrP	1	1	1	1	1	1	1	1	1	1	1	1	1	1	1	1	1	1	1
group_341	1	1	1	1	1	1	1	1	1	1	1	1	1	1	1	1	1	1	1
tolQ_2	1	1	1	1	1	1	1	1	1	1	1	1	1	1	1	1	1	1	1
yclN	1	1	1	1	1	1	1	1	1	1	1	1	1	1	1	1	1	1	1
mdh	1	1	1	1	1	1	1	1	1	1	1	1	1	1	1	1	1	1	1
denD	1	1	1	1	1	1	1	1	1	1	1	1	1	1	1	1	1	1	1
group_340	1	1	1	1	1	1	1	1	1	1	1	1	1	1	1	1	1	1	1
group_339	1	1	1	1	1	1	1	1	1	1	1	1	1	1	1	1	1	1	1
group_338	1	1	1	1	1	1	1	1	1	1	1	1	1	1	1	1	1	1	1
group_337	1	1	1	1	1	1	1	1	1	1	1	1	1	1	1	1	1	1	1
group_336	1	1	1	1	1	1	1	1	1	1	1	1	1	1	1	1	1	1	1
lipA	1	1	1	1	1	1	1	1	1	1	1	1	1	1	1	1	1	1	1
murB	1	1	1	1	1	1	1	1	1	1	1	1	1	1	1	1	1	1	1
fabH_1	1	1	1	1	1	1	1	1	1	1	1	1	1	1	1	1	1	1	1
group_335	1	1	1	1	1	1	1	1	1	1	1	1	1	1	1	1	1	1	1
group_334	1	1	1	1	1	1	1	1	1	1	1	1	1	1	1	1	1	1	1
apbE_2	1	1	1	1	1	1	1	1	1	1	1	1	1	1	1	1	1	1	1
oppF_2	1	1	1	1	1	1	1	1	1	1	1	1	1	1	1	1	1	1	1
acsA_2	1	1	1	1	1	1	1	1	1	1	1	1	1	1	1	1	1	1	1
cysK1	1	1	1	1	1	1	1	1	1	1	1	1	1	1	1	1	1	1	1
group_333	1	1	1	1	1	1	1	1	1	1	1	1	1	1	1	1	1	1	1
qmcA	1	1	1	1	1	1	1	1	1	1	1	1	1	1	1	1	1	1	1
iolG_4	1	1	1	1	1	1	1	1	1	1	1	1	1	1	1	1	1	1	1
hemC	1	1	1	1	1	1	1	1	1	1	1	1	1	1	1	1	1	1	1
cnoX	1	1	1	1	1	1	1	1	1	1	1	1	1	1	1	1	1	1	1
group_332	1	1	1	1	1	1	1	1	1	1	1	1	1	1	1	1	1	1	1
thpA	1	1	1	1	1	1	1	1	1	1	1	1	1	1	1	1	1	1	1
group_331	1	1	1	1	1	1	1	1	1	1	1	1	1	1	1	1	1	1	1
oppD_1	1	1	1	1	1	1	1	1	1	1	1	1	1	1	1	1	1	1	1
corA	1	1	1	1	1	1	1	1	1	1	1	1	1	1	1	1	1	1	1
dhaK2	1	1	1	1	1	1	1	1	1	1	1	1	1	1	1	1	1	1	1
nosF	1	1	1	1	1	1	1	1	1	1	1	1	1	1	1	1	1	1	1
group_330	1	1	1	1	1	1	1	1	1	1	1	1	1	1	1	1	1	1	1
prsA_1	1	1	1	1	1	1	1	1	1	1	1	1	1	1	1	1	1	1	1
dppD_2	1	1	1	1	1	1	1	1	1	1	1	1	1	1	1	1	1	1	1
hisC_2	1	1	1	1	1	1	1	1	1	1	1	1	1	1	1	1	1	1	1
cdhR_1	1	1	1	1	1	1	1	1	1	1	1	1	1	1	1	1	1	1	1
ansA	1	1	1	1	1	1	1	1	1	1	1	1	1	1	1	1	1	1	1
malK_1	1	1	1	1	1	1	1	1	1	1	1	1	1	1	1	1	1	1	1
fliF_2	1	1	1	1	1	1	1	1	1	1	1	1	1	1	1	1	1	1	1
ubiA	1	1	1	1	1	1	1	1	1	1	1	1	1	1	1	1	1	1	1
group_329	1	1	1	1	1	1	1	1	1	1	1	1	1	1	1	1	1	1	1
group_328	1	1	1	1	1	1	1	1	1	1	1	1	1	1	1	1	1	1	1
idhA	1	1	1	1	1	1	1	1	1	1	1	1	1	1	1	1	1	1	1
btuD_9	1	1	1	1	1	1	1	1	1	1	1	1	1	1	1	1	1	1	1
group_327	1	1	1	1	1	1	1	1	1	1	1	1	1	1	1	1	1	1	1
mnmC	1	1	1	1	1	1	1	1	1	1	1	1	1	1	1	1	1	1	1
thiB	1	1	1	1	1	1	1	1	1	1	1	1	1	1	1	1	1	1	1
acsA_3	1	1	1	1	1	1	1	1	1	1	1	1	1	1	1	1	1	1	1
lnpD	1	1	1	1	1	1	1	1	1	1	1	1	1	1	1	1	1	1	1
gapA	1	1	1	1	1	1	1	1	1	1	1	1	1	1	1	1	1	1	1
strE_1	1	1	1	1	1	1	1	1	1	1	1	1	1	1	1	1	1	1	1
cdhR_2	1	1	1	1	1	1	1	1	1	1	1	1	1	1	1	1	1	1	1
bkdA2_2	1	1	1	1	1	1	1	1	1	1	1	1	1	1	1	1	1	1	1
rpoA	1	1	1	1	1	1	1	1	1	1	1	1	1	1	1	1	1	1	1
msmX_2	1	1	1	1	1	1	1	1	1	1	1	1	1	1	1	1	1	1	1
group_326	1	1	1	1	1	1	1	1	1	1	1	1	1	1	1	1	1	1	1
glcA_2	1	1	1	1	1	1	1	1	1	1	1	1	1	1	1	1	1	1	1
dppA_1	1	1	1	1	1	1	1	1	1	1	1	1	1	1	1	1	1	1	1
cytR	1	1	1	1	1	1	1	1	1	1	1	1	1	1	1	1	1	1	1
xylF_1	1	1	1	1	1	1	1	1	1	1	1	1	1	1	1	1	1	1	1
cobU	1	1	1	1	1	1	1	1	1	1	1	1	1	1	1	1	1	1	1
ilvC	1	1	1	1	1	1	1	1	1	1	1	1	1	1	1	1	1	1	1
group_325	1	1	1	1	1	1	1	1	1	1	1	1	1	1	1	1	1	1	1
group_324	1	1	1	1	1	1	1	1	1	1	1	1	1	1	1	1	1	1	1
group_323	1	1	1	1	1	1	1	1	1	1	1	1	1	1	1	1	1	1	1
hslO	1	1	1	1	1	1	1	1	1	1	1	1	1	1	1	1	1	1	1
dusA	1	1	1	1	1	1	1	1	1	1	1	1	1	1	1	1	1	1	1
lpxK	1	1	1	1	1	1	1	1	1	1	1	1	1	1	1	1	1	1	1
group_322	1	1	1	1	1	1	1	1	1	1	1	1	1	1	1	1	1	1	1
COQ5_2	1	1	1	1	1	1	1	1	1	1	1	1	1	1	1	1	1	1	1
cgtA	1	1	1	1	1	1	1	1	1	1	1	1	1	1	1	1	1	1	1
hemE	1	1	1	1	1	1	1	1	1	1	1	1	1	1	1	1	1	1	1
sbp	1	1	1	1	1	1	1	1	1	1	1	1	1	1	1	1	1	1	1
group_321	1	1	1	1	1	1	1	1	1	1	1	1	1	1	1	1	1	1	1
group_320	1	1	1	1	1	1	1	1	1	1	1	1	1	1	1	1	1	1	1
pdxA	1	1	1	1	1	1	1	1	1	1	1	1	1	1	1	1	1	1	1
yhdW_1	1	1	1	1	1	1	1	1	1	1	1	1	1	1	1	1	1	1	1
yhdY	1	1	1	1	1	1	1	1	1	1	1	1	1	1	1	1	1	1	1
group_319	1	1	1	1	1	1	1	1	1	1	1	1	1	1	1	1	1	1	1
hemB	1	1	1	1	1	1	1	1	1	1	1	1	1	1	1	1	1	1	1
group_318	1	1	1	1	1	1	1	1	1	1	1	1	1	1	1	1	1	1	1
bioB	1	1	1	1	1	1	1	1	1	1	1	1	1	1	1	1	1	1	1
group_317	1	1	1	1	1	1	1	1	1	1	1	1	1	1	1	1	1	1	1
ruvB_1	1	1	1	1	1	1	1	1	1	1	1	1	1	1	1	1	1	1	1
virB6	1	1	1	1	1	1	1	1	1	1	1	1	1	1	1	1	1	1	1
nuoH	1	1	1	1	1	1	1	1	1	1	1	1	1	1	1	1	1	1	1
rsmH	1	1	1	1	1	1	1	1	1	1	1	1	1	1	1	1	1	1	1
rluD	1	1	1	1	1	1	1	1	1	1	1	1	1	1	1	1	1	1	1
ftsW_2~~~ftsW_1~~~ftsW	1	1	1	1	1	1	1	1	1	1	1	1	1	1	1	1	1	1	1
group_316	1	1	1	1	1	1	1	1	1	1	1	1	1	1	1	1	1	1	1
sphX	1	1	1	1	1	1	1	1	1	1	1	1	1	1	1	1	1	1	1
yciC_1	1	1	1	1	1	1	1	1	1	1	1	1	1	1	1	1	1	1	1
group_315	1	1	1	1	1	1	1	1	1	1	1	1	1	1	1	1	1	1	1
xylF_2	1	1	1	1	1	1	1	1	1	1	1	1	1	1	1	1	1	1	1
msmX_3	1	1	1	1	1	1	1	1	1	1	1	1	1	1	1	1	1	1	1
ada_2	1	1	1	1	1	1	1	1	1	1	1	1	1	1	1	1	1	1	1
iolE_1	1	1	1	1	1	1	1	1	1	1	1	1	1	1	1	1	1	1	1
esiB	1	1	1	1	1	1	1	1	1	1	1	1	1	1	1	1	1	1	1
group_314	1	1	1	1	1	1	1	1	1	1	1	1	1	1	1	1	1	1	1
hemH	1	1	1	1	1	1	1	1	1	1	1	1	1	1	1	1	1	1	1
ccpA_1	1	1	1	1	1	1	1	1	1	1	1	1	1	1	1	1	1	1	1
cysA_2	1	1	1	1	1	1	1	1	1	1	1	1	1	1	1	1	1	1	1
group_313	1	1	1	1	1	1	1	1	1	1	1	1	1	1	1	1	1	1	1
fda	1	1	1	1	1	1	1	1	1	1	1	1	1	1	1	1	1	1	1
mshA_1	1	1	1	1	1	1	1	1	1	1	1	1	1	1	1	1	1	1	1
potA_2	1	1	1	1	1	1	1	1	1	1	1	1	1	1	1	1	1	1	1
group_312	1	1	1	1	1	1	1	1	1	1	1	1	1	1	1	1	1	1	1
trpS	1	1	1	1	1	1	1	1	1	1	1	1	1	1	1	1	1	1	1
group_311	1	1	1	1	1	1	1	1	1	1	1	1	1	1	1	1	1	1	1
flhB	1	1	1	1	1	1	1	1	1	1	1	1	1	1	1	1	1	1	1
sasA_7	1	1	1	1	1	1	1	1	1	1	1	1	1	1	1	1	1	1	1
group_310	1	1	1	1	1	1	1	1	1	1	1	1	1	1	1	1	1	1	1
ocd	1	1	1	1	1	1	1	1	1	1	1	1	1	1	1	1	1	1	1
group_309	1	1	1	1	1	1	1	1	1	1	1	1	1	1	1	1	1	1	1
purM	1	1	1	1	1	1	1	1	1	1	1	1	1	1	1	1	1	1	1
prfA	1	1	1	1	1	1	1	1	1	1	1	1	1	1	1	1	1	1	1
group_308	1	1	1	1	1	1	1	1	1	1	1	1	1	1	1	1	1	1	1
ada_1	1	1	1	1	1	1	1	1	1	1	1	1	1	1	1	1	1	1	1
recA	1	1	1	1	1	1	1	1	1	1	1	1	1	1	1	1	1	1	1
gmd_1	1	1	1	1	1	1	1	1	1	1	1	1	1	1	1	1	1	1	1
purK	1	1	1	1	1	1	1	1	1	1	1	1	1	1	1	1	1	1	1
btaE_1	1	1	1	1	1	1	1	1	1	1	1	1	1	1	1	1	1	1	1
dcd	1	1	1	1	1	1	1	1	1	1	1	1	1	1	1	1	1	1	1
pyrD	1	1	1	1	1	1	1	1	1	1	1	1	1	1	1	1	1	1	1
yejB	1	1	1	1	1	1	1	1	1	1	1	1	1	1	1	1	1	1	1
group_307	1	1	1	1	1	1	1	1	1	1	1	1	1	1	1	1	1	1	1
fbpC	1	1	1	1	1	1	1	1	1	1	1	1	1	1	1	1	1	1	1
gcvT	1	1	1	1	1	1	1	1	1	1	1	1	1	1	1	1	1	1	1
yxeI	1	1	1	1	1	1	1	1	1	1	1	1	1	1	1	1	1	1	1
mdtE	1	1	1	1	1	1	1	1	1	1	1	1	1	1	1	1	1	1	1
hisC_1	1	1	1	1	1	1	1	1	1	1	1	1	1	1	1	1	1	1	1
pheS	1	1	1	1	1	1	1	1	1	1	1	1	1	1	1	1	1	1	1
group_306	1	1	1	1	1	1	1	1	1	1	1	1	1	1	1	1	1	1	1
flhA_1	1	1	1	1	1	1	1	1	1	1	1	1	1	1	1	1	1	1	1
nemA	1	1	1	1	1	1	1	1	1	1	1	1	1	1	1	1	1	1	1
ribBA	1	1	1	1	1	1	1	1	1	1	1	1	1	1	1	1	1	1	1
group_305	1	1	1	1	1	1	1	1	1	1	1	1	1	1	1	1	1	1	1
group_304	1	1	1	1	1	1	1	1	1	1	1	1	1	1	1	1	1	1	1
group_302	1	1	1	1	1	1	1	1	1	1	1	1	1	1	1	1	1	1	1
hcr	1	1	1	1	1	1	1	1	1	1	1	1	1	1	1	1	1	1	1
group_301	1	1	1	1	1	1	1	1	1	1	1	1	1	1	1	1	1	1	1
ribD	1	1	1	1	1	1	1	1	1	1	1	1	1	1	1	1	1	1	1
anmK	1	1	1	1	1	1	1	1	1	1	1	1	1	1	1	1	1	1	1
recD2	1	1	1	1	1	1	1	1	1	1	1	1	1	1	1	1	1	1	1
group_300	1	1	1	1	1	1	1	1	1	1	1	1	1	1	1	1	1	1	1
hrcA	1	1	1	1	1	1	1	1	1	1	1	1	1	1	1	1	1	1	1
group_298	1	1	1	1	1	1	1	1	1	1	1	1	1	1	1	1	1	1	1
nirK	1	1	1	1	1	1	1	1	1	1	1	1	1	1	1	1	1	1	1
ldc	1	1	1	1	1	1	1	1	1	1	1	1	1	1	1	1	1	1	1
group_297	1	1	1	1	1	1	1	1	1	1	1	1	1	1	1	1	1	1	1
dnaJ_2	1	1	1	1	1	1	1	1	1	1	1	1	1	1	1	1	1	1	1
group_296	1	1	1	1	1	1	1	1	1	1	1	1	1	1	1	1	1	1	1
proB	1	1	1	1	1	1	1	1	1	1	1	1	1	1	1	1	1	1	1
aroB	1	1	1	1	1	1	1	1	1	1	1	1	1	1	1	1	1	1	1
ybhS	1	1	1	1	1	1	1	1	1	1	1	1	1	1	1	1	1	1	1
glcC~~~yycB~~~nimT~~~nanR_3	1	1	1	1	1	1	1	1	1	1	1	1	1	1	1	1	1	1	1
yejE	1	1	1	1	1	1	1	1	1	1	1	1	1	1	1	1	1	1	1
purR_2~~~cra	1	1	1	1	1	1	1	1	1	1	1	1	1	1	1	1	1	1	1
yhhJ~~~rbbA_2	1	1	1	1	1	1	1	1	1	1	1	1	1	1	1	1	1	1	1
group_295	1	1	1	1	1	1	1	1	1	1	1	1	1	1	1	1	1	1	1
dnaA_2~~~dnaA_1	1	1	1	1	1	1	1	1	1	1	1	1	1	1	1	1	1	1	1
group_294	1	1	1	1	1	1	1	1	1	1	1	1	1	1	1	1	1	1	1
rsmC_2~~~rsmC_1~~~rsmC_3	1	1	1	1	1	1	1	1	1	1	1	1	1	1	1	1	1	1	1
btuD_6~~~thiQ	1	1	1	1	1	1	1	1	1	1	1	1	1	1	1	1	1	1	1
znuC~~~btuD_7~~~znuB	1	1	1	1	1	1	1	1	1	1	1	1	1	1	1	1	1	1	1
group_293	1	1	1	1	1	1	1	1	1	1	1	1	1	1	1	1	1	1	1
group_292	1	1	1	1	1	1	1	1	1	1	1	1	1	1	1	1	1	1	1
yisK~~~bphC	1	1	1	1	1	1	1	1	1	1	1	1	1	1	1	1	1	1	1
livF_1~~~livF_6~~~livH_1~~~btuD_7~~~livH_4	1	1	1	1	1	1	1	1	1	1	1	1	1	1	1	1	1	1	1
lpxD_2~~~lpxD~~~lpxD_1~~~fabZ	1	1	1	1	1	1	1	1	1	1	1	1	1	1	1	1	1	1	1
group_290	1	1	1	1	1	1	1	1	1	1	1	1	1	1	1	1	1	1	1
doeA	1	1	1	1	1	1	1	1	1	1	1	1	1	1	1	1	1	1	1
ydcO	1	1	1	1	1	1	1	1	1	1	1	1	1	1	1	1	1	1	1
paaJ	1	1	1	1	1	1	1	1	1	1	1	1	1	1	1	1	1	1	1
appA_4~~~appA_3	1	1	1	1	1	1	1	1	1	1	1	1	1	1	1	1	1	1	1
leuS	1	1	1	1	1	1	1	1	1	1	1	1	1	1	1	1	1	1	1
xthA_1	1	1	1	1	1	1	1	1	1	1	1	1	1	1	1	1	1	1	1
folD	1	1	1	1	1	1	1	1	1	1	1	1	1	1	1	1	1	1	1
cydB	1	1	1	1	1	1	1	1	1	1	1	1	1	1	1	1	1	1	1
pdxH_1~~~pdxH_2~~~pdxH	1	1	1	1	1	1	1	1	1	1	1	1	1	1	1	1	1	1	1
yjiA_1	1	1	1	1	1	1	1	1	1	1	1	1	1	1	1	1	1	1	1
aaeA_1~~~farA~~~emrA_1	1	1	1	1	1	1	1	1	1	1	1	1	1	1	1	1	1	1	1
mmgC_2	1	1	1	1	1	1	1	1	1	1	1	1	1	1	1	1	1	1	1
ppk	1	1	1	1	1	1	1	1	1	1	1	1	1	1	1	1	1	1	1
rnd_1	1	1	1	1	1	1	1	1	1	1	1	1	1	1	1	1	1	1	1
dasC_2	1	1	1	1	1	1	1	1	1	1	1	1	1	1	1	1	1	1	1
araB_1	1	1	1	1	1	1	1	1	1	1	1	1	1	1	1	1	1	1	1
group_285	1	1	1	1	1	1	1	1	1	1	1	1	1	1	1	1	1	1	1
xylG_1	1	1	1	1	1	1	1	1	1	1	1	1	1	1	1	1	1	1	1
apbC	1	1	1	1	1	1	1	1	1	1	1	1	1	1	1	1	1	1	1
can	1	1	1	1	1	1	1	1	1	1	1	1	1	1	1	1	1	1	1
group_284	1	1	1	1	1	1	1	1	1	1	1	1	1	1	1	1	1	1	1
nanM	1	1	1	1	1	1	1	1	1	1	1	1	1	1	1	1	1	1	1
group_282	1	1	1	1	1	1	1	1	1	1	1	1	1	1	1	1	1	1	1
group_281	1	1	1	1	1	1	1	1	1	1	1	1	1	1	1	1	1	1	1
proV	1	1	1	1	1	1	1	1	1	1	1	1	1	1	1	1	1	1	1
gspK_2	1	1	1	1	1	1	1	1	1	1	1	1	1	1	1	1	1	1	1
sbnD	1	1	1	1	1	1	1	1	1	1	1	1	1	1	1	1	1	1	1
agaAII	1	1	1	1	1	1	1	1	1	1	1	1	1	1	1	1	1	1	1
uxaC_3~~~uxaC_2~~~uxaC_1	1	1	1	1	1	1	1	1	1	1	1	1	1	1	1	1	1	1	1
group_278	1	1	1	1	1	1	1	1	1	1	1	1	1	1	1	1	1	1	1
hutU~~~hutU_1~~~hutU_2~~~hutU_3	1	1	1	1	1	1	1	1	1	1	1	1	1	1	1	1	1	1	1
group_277	1	1	1	1	1	1	1	1	1	1	1	1	1	1	1	1	1	1	1
btuD_6~~~msmX_4	1	1	1	1	1	1	1	1	1	1	1	1	1	1	1	1	1	1	1
group_275	1	1	1	1	1	1	1	1	1	1	1	1	1	1	1	1	1	1	1
rlmH	1	1	1	1	1	1	1	1	1	1	1	1	1	1	1	1	1	1	1
puuD	1	1	1	1	1	1	1	1	1	1	1	1	1	1	1	1	1	1	1
btaF	1	1	1	1	1	1	1	1	1	1	1	1	1	1	1	1	1	1	1
potH_2	1	1	1	1	1	1	1	1	1	1	1	1	1	1	1	1	1	1	1
btaE_2	1	1	1	1	1	1	1	1	1	1	1	1	1	1	1	1	1	1	1
yjiA	1	1	1	1	1	1	1	1	1	1	1	1	1	1	1	1	1	1	1
clcB	1	1	1	1	1	1	1	1	1	1	1	1	1	1	1	1	1	1	1
group_274	1	1	1	1	1	1	1	1	1	1	1	1	1	1	1	1	1	1	1
braC_3	1	1	1	1	1	1	1	1	1	1	1	1	1	1	1	1	1	1	1
dhaT	1	1	1	1	1	1	1	1	1	1	1	1	1	1	1	1	1	1	1
group_273	1	1	1	1	1	1	1	1	1	1	1	1	1	1	1	1	1	1	1
recG_1~~~recG_2~~~recG	1	1	1	1	1	1	1	1	1	1	1	1	1	1	1	1	1	1	1
group_272	1	1	1	1	1	1	1	1	1	1	1	1	1	1	1	1	1	1	1
cimA_1~~~cimA_2~~~cimA	1	1	1	1	1	1	1	1	1	1	1	1	1	1	1	1	1	1	1
hsrA	1	1	1	1	1	1	1	1	1	1	1	1	1	1	1	1	1	1	1
kdgK	1	1	1	1	1	1	1	1	1	1	1	1	1	1	1	1	1	1	1
ilvE	1	1	1	1	1	1	1	1	1	1	1	1	1	1	1	1	1	1	1
group_271	1	1	1	1	1	1	1	1	1	1	1	1	1	1	1	1	1	1	1
[truncated: 1,177 more rows]
