# Supplementary material for: Genome Sequencing and Comparative Genomics of Indian Isolates of Brucella melitensis
Source: Front Microbiol. 2021 Aug 20;12:698069. doi: 10.3389/fmicb.2021.698069 (PMC8417702; doi:10.3389/fmicb.2021.698069)
Supplement: Supplementary Table 4 — COG annotation and classification of accessory genes in pangenome analysis. [file Table_4.XLSX]

## Sheet: Sheet1
# emapper version: emapper-1.0.3-35-g63c274b emapper DB: 2.0
# command: ./emapper.py --cpu 6 -i /data/shared/emapper_jobs/user_data/MM_yjz4p7vw/query_seqs.fa --output query_seqs.fa --output_dir /data/shared/emapper_jobs/user_data/MM_yjz4p7vw -m diamond -d none --tax_scope 118882 --go_evidence non-electronic --target_orthologs all --seed_ortholog_evalue 0.001 --seed_ortholog_score 60 --query-cover 20 --subject-cover 0 --override --temp_dir /data/shared/emap…
# time: Sun Mar 28 01:10:04 2021
#query_name seed_eggNOG_ortholog seed_ortholog_evalue seed_ortholog_score best_tax_level Preferred_name GOs EC KEGG_ko KEGG_Pathway KEGG_Module KEGG_Reaction KEGG_rclass BRITE KEGG_TC CAZy BiGG_Reaction
Query	Seed ortholog	e-value	score	best tax lvl	Preferred_name	GO terms	EC number	KEGG KO	KEGG pathway	KEGG module	KEGG reaction	KEGG rclass	BRITE	KEGG TC	CAZy	BiGG reaction	annot lvl	matching OGs	Best OG	COG cat	description
artM_1	224914.BMEI0111	1.2e-149	535.8	Brucellaceae			3.6.3.21	ko:K02028		M00236			ko00000,ko00002,ko01000,ko02000	3.A.1.3			Brucellaceae	1J4BK@118882,1MU9Q@1224,2TQX2@28211,COG1126@1,COG1126@2	NA|NA|NA	E	ATPases associated with a variety of cellular activities
glnM	224914.BMEI0112	8e-126	456.4	Brucellaceae				ko:K02029		M00236			ko00000,ko00002,ko02000	3.A.1.3			Brucellaceae	1J3KT@118882,1QN80@1224,2TSNG@28211,COG0765@1,COG0765@2	NA|NA|NA	P	Binding-protein-dependent transport system inner membrane component
group_435	224914.BMEI0303	1.6e-123	448.7	Brucellaceae				ko:K09987					ko00000				Brucellaceae	1J21K@118882,1MVR2@1224,2TT8Z@28211,COG3820@1,COG3820@2	NA|NA|NA	S	Protein of unknown function (DUF1013)
ruvC	224914.BMEI0332	7.8e-91	339.7	Brucellaceae	ruvC		3.1.22.4	ko:K01159	ko03440,map03440				ko00000,ko00001,ko01000,ko03400				Brucellaceae	1J29B@118882,1MUJI@1224,2U70Z@28211,COG0817@1,COG0817@2	NA|NA|NA	L	Nuclease that resolves Holliday junction intermediates in genetic recombination. Cleaves the cruciform structure in supercoiled DNA by nicking to strands with the same polarity at sites symmetrically opposed at the junction in the homologous arms and leaves a 5'-terminal phosphate and a 3'-terminal hydroxyl group
group_611	224914.BMEI0627	4.7e-70	270.4	Brucellaceae													Brucellaceae	1J370@118882,1PVF8@1224,2AFDH@1,2V6UW@28211,315DB@2	NA|NA|NA	S	BA14K-like protein
gloA_1	224914.BMEI0730	3.6e-81	307.4	Brucellaceae			4.4.1.5	ko:K01759	ko00620,map00620		R02530	RC00004,RC00740	ko00000,ko00001,ko01000				Brucellaceae	1J22A@118882,1RCYX@1224,2U7A8@28211,COG0346@1,COG0346@2	NA|NA|NA	E	Glyoxalase/Bleomycin resistance protein/Dioxygenase superfamily
rpe	224914.BMEI1116	5e-122	443.7	Brucellaceae			5.1.3.1	ko:K01783	ko00030,ko00040,ko00710,ko01100,ko01110,ko01120,ko01130,ko01200,ko01230,map00030,map00040,map00710,map01100,map01110,map01120,map01130,map01200,map01230	M00004,M00007	R01529	RC00540	ko00000,ko00001,ko00002,ko01000				Brucellaceae	1J1T7@118882,1MUZM@1224,2TQKR@28211,COG0036@1,COG0036@2	NA|NA|NA	G	Ribulose-phosphate 3 epimerase family
group_700	1437448.AZRT01000023_gene1432	1.2e-47	195.7	Alphaproteobacteria													Brucellaceae	1NAIW@1224,2UFNS@28211,COG5614@1,COG5614@2	NA|NA|NA	S	head-tail adaptor
group_198	1437448.AZRT01000023_gene1430	9.8e-204	716.1	Brucellaceae													Brucellaceae	1J4A9@118882,1MWU1@1224,2TSSY@28211,COG4653@1,COG4653@2	NA|NA|NA	S	Phage capsid family
group_826	1437448.AZRT01000023_gene1429	3.8e-18	97.1	Alphaproteobacteria													Brucellaceae	1N2D8@1224,2UD3U@28211,COG3740@1,COG3740@2	NA|NA|NA	M	Phage prohead protease, HK97 family
group_903	1437448.AZRT01000023_gene1429	7.2e-20	102.4	Alphaproteobacteria													Brucellaceae	1N2D8@1224,2UD3U@28211,COG3740@1,COG3740@2	NA|NA|NA	M	Phage prohead protease, HK97 family
group_785	1437448.AZRT01000023_gene1429	2.2e-33	147.9	Alphaproteobacteria													Brucellaceae	1N2D8@1224,2UD3U@28211,COG3740@1,COG3740@2	NA|NA|NA	M	Phage prohead protease, HK97 family
group_669	224914.BMEI1410	1.3e-63	248.8	Alphaproteobacteria													Brucellaceae	1P5HD@1224,2TUQI@28211,COG3293@1,COG3293@2	NA|NA|NA	L	Transposase and inactivated
hmrR_2	439375.Oant_0295	1.7e-70	271.9	Brucellaceae				ko:K19591		M00769			ko00000,ko00002,ko01504,ko03000				Brucellaceae	1J38N@118882,1RGX6@1224,2U98F@28211,COG0789@1,COG0789@2	NA|NA|NA	K	MerR family regulatory protein
group_590	224914.BMEII0467	8.1e-68	263.1	Brucellaceae													Brucellaceae	1J45E@118882,1RITY@1224,2U98M@28211,COG0789@1,COG0789@2	NA|NA|NA	K	helix_turn_helix, mercury resistance
ycjO_2	1437448.AZRT01000008_gene4841	5.6e-134	483.8	Brucellaceae				ko:K02025		M00207			ko00000,ko00002,ko02000	3.A.1.1			Brucellaceae	1J3UV@118882,1PFZ7@1224,2V8JY@28211,COG1175@1,COG1175@2	NA|NA|NA	P	Binding-protein-dependent transport system inner membrane component
group_608	439375.Oant_3713	2.5e-63	248.1	Brucellaceae													Brucellaceae	1J3S6@118882,1RH53@1224,2U9NS@28211,COG1522@1,COG1522@2	NA|NA|NA	K	Sugar-specific transcriptional regulator TrmB
lysDH	439375.Oant_3712	8.5e-196	689.5	Brucellaceae													Brucellaceae	1J3KW@118882,1MY1G@1224,2TU0J@28211,COG1748@1,COG1748@2	NA|NA|NA	E	Saccharopine dehydrogenase C-terminal domain
group_557	439375.Oant_3711	6.7e-44	183.7	Brucellaceae				ko:K02030		M00236			ko00000,ko00002,ko02000	3.A.1.3			Brucellaceae	1J3SU@118882,1MXIA@1224,2TV6I@28211,COG0834@1,COG0834@2	NA|NA|NA	ET	Ligated ion channel L-glutamate- and glycine-binding site
rfbC	224914.BMEII0830	3.7e-107	394.0	Brucellaceae			5.1.3.13	ko:K01790	ko00521,ko00523,ko01130,map00521,map00523,map01130	M00793	R06514	RC01531	ko00000,ko00001,ko00002,ko01000				Brucellaceae	1J3C2@118882,1RDAB@1224,2U99D@28211,COG1898@1,COG1898@2	NA|NA|NA	M	Catalyzes the epimerization of the C3' and C5'positions of dTDP-6-deoxy-D-xylo-4-hexulose, forming dTDP-6-deoxy-L-lyxo-4- hexulose
hldD_2	224914.BMEII0832	1.8e-203	714.9	Brucellaceae													Brucellaceae	1J1XV@118882,1PB4Y@1224,2TTV7@28211,COG0451@1,COG0451@2	NA|NA|NA	M	GDP-mannose 4,6 dehydratase
wzxC	224914.BMEII0838	2.7e-269	934.1	Brucellaceae													Brucellaceae	1J1EG@118882,1R9I0@1224,2TTBK@28211,COG2244@1,COG2244@2	NA|NA|NA	S	Polysaccharide biosynthesis protein
dapH_2	224914.BMEII0843	1.8e-94	352.1	Brucellaceae				ko:K03818					ko00000,ko01000				Brucellaceae	1J3MG@118882,1R6A3@1224,2UEII@28211,COG0110@1,COG0110@2	NA|NA|NA	H	acetyltransferase (isoleucine patch superfamily)
ompA_2	224914.BMEII0844	2e-121	441.8	Alphaproteobacteria													Brucellaceae	1RKNU@1224,2UBCN@28211,COG3637@1,COG3637@2	NA|NA|NA	M	Outer membrane protein beta-barrel domain
gmd_2	224914.BMEII0848	1.4e-211	741.9	Brucellaceae	gmd		4.2.1.47	ko:K01711	ko00051,ko00520,ko01100,map00051,map00520,map01100		R00888	RC00402	ko00000,ko00001,ko01000				Brucellaceae	1J2A7@118882,1MUX0@1224,2TR8G@28211,COG1089@1,COG1089@2	NA|NA|NA	M	Catalyzes the conversion of GDP-D-mannose to GDP-4- dehydro-6-deoxy-D-mannose
fcl_1	224914.BMEII0849	2.2e-139	501.5	Brucellaceae													Brucellaceae	1J2AN@118882,1MUGT@1224,2TRF6@28211,COG0451@1,COG0451@2	NA|NA|NA	GM	NAD dependent epimerase/dehydratase family
yrdA	224914.BMEI0736	3.2e-76	291.2	Brucellaceae													Brucellaceae	1J2SI@118882,1RD76@1224,2U5GR@28211,COG0663@1,COG0663@2	NA|NA|NA	S	Hexapeptide repeat of succinyl-transferase
group_473	224914.BMEI0737	5.3e-107	393.7	Brucellaceae													Brucellaceae	1J1H9@118882,1NUXW@1224,2TTXC@28211,COG3672@1,COG3672@2	NA|NA|NA	S	Bacterial transglutaminase-like cysteine proteinase BTLCP
group_452	224914.BMEI0738	5.4e-118	430.3	Brucellaceae													Brucellaceae	1J2WX@118882,1MXF0@1224,2U3WI@28211,COG5388@1,COG5388@2	NA|NA|NA	S	PAS domain
hrp1	224914.BMEI0740	9.1e-69	266.2	Brucellaceae													Brucellaceae	1J310@118882,1N0H3@1224,2UC0F@28211,COG0517@1,COG0517@2	NA|NA|NA	S	Domain in cystathionine beta-synthase and other proteins.
rlmB_1	224914.BMEI0741	5.7e-139	500.4	Brucellaceae			2.1.1.185	ko:K03218					ko00000,ko01000,ko03009				Brucellaceae	1J2RS@118882,1MWCM@1224,2TUG7@28211,COG0566@1,COG0566@2	NA|NA|NA	H	RNA 2'-O ribose methyltransferase substrate binding
tgt_1	224914.BMEI0890	8.7e-220	769.2	Brucellaceae	tgt		2.4.2.29	ko:K00773			R03789,R10209	RC00063	ko00000,ko01000,ko03016				Brucellaceae	1J2PV@118882,1MUCA@1224,2TR87@28211,COG0343@1,COG0343@2	NA|NA|NA	F	Catalyzes the base-exchange of a guanine (G) residue with the queuine precursor 7-aminomethyl-7-deazaguanine (PreQ1) at position 34 (anticodon wobble position) in tRNAs with GU(N) anticodons (tRNA-Asp, -Asn, -His and -Tyr). Catalysis occurs through a double-displacement mechanism. The nucleophile active site attacks the C1' of nucleotide 34 to detach the guanine base from the RNA, forming a coval…
slmA	224914.BMEI0891	7.2e-98	363.2	Brucellaceae													Brucellaceae	1J2WV@118882,1N6TK@1224,2TV16@28211,COG1309@1,COG1309@2	NA|NA|NA	K	Bacterial regulatory proteins, tetR family
gcvA_1	224914.BMEI0896	2.7e-157	561.2	Brucellaceae													Brucellaceae	1J1HH@118882,1MWY0@1224,2TSD9@28211,COG0583@1,COG0583@2	NA|NA|NA	K	LysR substrate binding domain
mmgC_1	224914.BMEI0897	3.2e-225	787.3	Brucellaceae			1.3.8.6	ko:K00252	ko00071,ko00310,ko00362,ko00380,ko01100,ko01120,ko01130,map00071,map00310,map00362,map00380,map01100,map01120,map01130	M00032	R02487,R02488,R10074	RC00052,RC00156	ko00000,ko00001,ko00002,ko01000				Brucellaceae	1J2GV@118882,1MUK0@1224,2TSAC@28211,COG1960@1,COG1960@2	NA|NA|NA	C	Acyl-CoA dehydrogenase, N-terminal domain
yfdE_1	224914.BMEI0898	2.7e-221	774.2	Brucellaceae													Brucellaceae	1J1KG@118882,1MU2K@1224,2TR7Q@28211,COG1804@1,COG1804@2	NA|NA|NA	C	CoA-transferase family III
group_507	224914.BMEI0899	2.4e-82	311.6	Alphaproteobacteria													Brucellaceae	1N09A@1224,2UG55@28211,COG3617@1,COG3617@2	NA|NA|NA	K	Prophage antirepressor
group_723	1007104.SUS17_4081	4e-13	80.9	Sphingomonadales													Brucellaceae	1N0AJ@1224,2K7MF@204457,2UDRV@28211,COG2963@1,COG2963@2	NA|NA|NA	L	Transposase
group_699	224914.BMEI1402	3e-59	234.2	Brucellaceae				ko:K07492					ko00000				Brucellaceae	1J46P@118882,1RDJ4@1224,2U7HE@28211,COG0309@1,COG0309@2	NA|NA|NA	O	Transposase DDE domain
group_673	224914.BMEI1403	1.2e-64	252.3	Brucellaceae				ko:K07492					ko00000				Brucellaceae	1J46G@118882,1RDDI@1224,2U7E3@28211,COG3293@1,COG3293@2	NA|NA|NA	L	Putative transposase of IS4/5 family (DUF4096)
group_442	224914.BMEI0198	4.1e-124	450.7	Alphaproteobacteria													Brucellaceae	1P1MD@1224,2F841@1,2UUQ5@28211,340HF@2	NA|NA|NA
ygaZ	1150469.RSPPHO_02199	2.4e-31	142.5	Rhodospirillales													Brucellaceae	1P6U3@1224,2JU7Y@204441,2V9EK@28211,COG1296@1,COG1296@2	NA|NA|NA	E	AzlC protein
cmoB	598467.BrE312_1566	5.7e-118	431.8	Gammaproteobacteria													Brucellaceae	1MXWB@1224,1SZ32@1236,COG0500@1,COG0500@2,COG1396@1,COG1396@2	NA|NA|NA	K	Cro/C1-type HTH DNA-binding domain
group_474	224914.BMEII0715	4.8e-116	423.7	Brucellaceae				ko:K07039					ko00000				Brucellaceae	1J4B1@118882,1N0JQ@1224,2UNYT@28211,COG3318@1,COG3318@2	NA|NA|NA	S	Uncharacterised protein family (UPF0149)
group_655	224914.BMEII0712	2.6e-59	234.6	Brucellaceae				ko:K07484					ko00000				Brucellaceae	1J46X@118882,1MZFT@1224,2U7MB@28211,COG3436@1,COG3436@2	NA|NA|NA	L	IS66 Orf2 like protein
group_581	224914.BMEII0711	7.3e-80	303.1	Brucellaceae				ko:K07483					ko00000				Brucellaceae	1J4AH@118882,1NFWH@1224,2UFIA@28211,COG2963@1,COG2963@2	NA|NA|NA	L	PFAM transposase IS3 IS911 family protein
group_820	224914.BMEII0276	1.4e-23	115.2	Brucellaceae	rnpA		3.1.26.5	ko:K03536					ko00000,ko01000,ko03016				Brucellaceae	1J42W@118882,1N6QY@1224,2UFAB@28211,COG0594@1,COG0594@2	NA|NA|NA	J	RNaseP catalyzes the removal of the 5'-leader sequence from pre-tRNA to produce the mature 5'-terminus. It can also cleave other RNA substrates such as 4.5S RNA. The protein component plays an auxiliary but essential role in vivo by binding to the 5'-leader sequence and broadening the substrate specificity of the ribozyme
group_933	224914.BMEII0235	5.2e-11	72.8	Brucellaceae			4.1.1.36,6.3.2.5	ko:K13038	ko00770,ko01100,map00770,map01100	M00120	R03269,R04231	RC00064,RC00090,RC00822	ko00000,ko00001,ko00002,ko01000				Brucellaceae	1J1GX@118882,1MVQP@1224,2TRN1@28211,COG0452@1,COG0452@2	NA|NA|NA	H	Catalyzes two steps in the biosynthesis of coenzyme A. In the first step cysteine is conjugated to 4'-phosphopantothenate to form 4-phosphopantothenoylcysteine, in the latter compound is decarboxylated to form 4'-phosphopantotheine
group_821	224914.BMEI1683	3.7e-16	90.5	Proteobacteria													Brucellaceae	1NAYH@1224,COG2856@1,COG2856@2	NA|NA|NA	E	IrrE N-terminal-like domain
group_775	224914.BMEI1729	3.1e-38	164.1	Brucellaceae				ko:K19591		M00769			ko00000,ko00002,ko01504,ko03000				Brucellaceae	1J38N@118882,1RGX6@1224,2U98F@28211,COG0789@1,COG0789@2	NA|NA|NA	K	MerR family regulatory protein
group_672	252305.OB2597_12456	2e-19	102.1	Alphaproteobacteria													Brucellaceae	1RKYM@1224,2DMA1@1,2U9AB@28211,32B1Q@2	NA|NA|NA
group_299	224914.BMEII0734	3.8e-191	674.1	Brucellaceae				ko:K15580	ko01501,ko02010,ko02024,map01501,map02010,map02024	M00439			ko00000,ko00001,ko00002,ko02000	3.A.1.5.1,3.A.1.5.18,3.A.1.5.19,3.A.1.5.25			Brucellaceae	1J287@118882,1P91R@1224,2TT6P@28211,COG4166@1,COG4166@2	NA|NA|NA	E	Bacterial extracellular solute-binding proteins, family 5 Middle
group_822	224914.BMEII0180	5.5e-36	156.4	Brucellaceae													Brucellaceae	1J2W9@118882,1RDA4@1224,2U9GW@28211,COG1959@1,COG1959@2	NA|NA|NA	K	Transcriptional regulator
elaA	439375.Oant_0143	2.6e-27	127.5	Brucellaceae				ko:K02348					ko00000				Brucellaceae	1J357@118882,1MZHA@1224,2U94N@28211,COG2153@1,COG2153@2	NA|NA|NA	S	Acetyltransferase (GNAT) domain
group_594	224914.BMEI1833	2e-71	275.0	Brucellaceae			2.7.1.4	ko:K00847	ko00051,ko00500,ko00520,ko01100,map00051,map00500,map00520,map01100		R00760,R00867,R03920	RC00002,RC00017	ko00000,ko00001,ko01000				Brucellaceae	1J2JD@118882,1MX38@1224,2TST9@28211,COG0524@1,COG0524@2	NA|NA|NA	G	pfkB family carbohydrate kinase
group_342	388399.SSE37_21295	1.2e-52	213.8	Alphaproteobacteria													Brucellaceae	1P45H@1224,2A6N6@1,2UWRM@28211,30VG0@2	NA|NA|NA
group_537	224914.BMEI1570	2.2e-61	241.9	Brucellaceae			2.7.1.165	ko:K11529	ko00030,ko00260,ko00561,ko00630,ko00680,ko01100,ko01120,ko01130,ko01200,map00030,map00260,map00561,map00630,map00680,map01100,map01120,map01130,map01200	M00346	R08572	RC00002,RC00428	ko00000,ko00001,ko00002,ko01000				Brucellaceae	1J2QW@118882,1MVIK@1224,2TQJY@28211,COG2379@1,COG2379@2	NA|NA|NA	C	MOFRL family
group_784	224914.BMEI0487	1.6e-07	62.0	Brucellaceae													Brucellaceae	1J24V@118882,1N3CJ@1224,2TRHW@28211,COG1565@1,COG1565@2	NA|NA|NA	S	Putative S-adenosyl-L-methionine-dependent methyltransferase
group_1242	224914.BMEI1002	1.4e-10	71.6	Brucellaceae				ko:K07492					ko00000				Brucellaceae	1J4A7@118882,1RGRU@1224,2U8FJ@28211,COG3293@1,COG3293@2	NA|NA|NA	L	Putative transposase of IS4/5 family (DUF4096)
group_947	224914.BMEI1271	1.6e-16	90.9	Brucellaceae			2.3.3.13	ko:K01649	ko00290,ko00620,ko01100,ko01110,ko01210,ko01230,map00290,map00620,map01100,map01110,map01210,map01230	M00432	R01213	RC00004,RC00470,RC02754	br01601,ko00000,ko00001,ko00002,ko01000				Brucellaceae	1J49U@118882,1PQM7@1224,2ACTT@1,2V2ZW@28211,312EP@2	NA|NA|NA
occT	439375.Oant_3711	2.7e-45	187.6	Brucellaceae				ko:K02030		M00236			ko00000,ko00002,ko02000	3.A.1.3			Brucellaceae	1J3SU@118882,1MXIA@1224,2TV6I@28211,COG0834@1,COG0834@2	NA|NA|NA	ET	Ligated ion channel L-glutamate- and glycine-binding site
group_546	224914.BMEI0332	1.8e-44	185.7	Brucellaceae	ruvC		3.1.22.4	ko:K01159	ko03440,map03440				ko00000,ko00001,ko01000,ko03400				Brucellaceae	1J29B@118882,1MUJI@1224,2U70Z@28211,COG0817@1,COG0817@2	NA|NA|NA	L	Nuclease that resolves Holliday junction intermediates in genetic recombination. Cleaves the cruciform structure in supercoiled DNA by nicking to strands with the same polarity at sites symmetrically opposed at the junction in the homologous arms and leaves a 5'-terminal phosphate and a 3'-terminal hydroxyl group
group_975	439375.Oant_3932	7.9e-13	78.6	Brucellaceae													Brucellaceae	1J4AE@118882,1Q5VH@1224,2AJYX@1,2VC5N@28211,31AN4@2	NA|NA|NA
group_948	224914.BMEI1271	2.7e-16	90.1	Brucellaceae			2.3.3.13	ko:K01649	ko00290,ko00620,ko01100,ko01110,ko01210,ko01230,map00290,map00620,map01100,map01110,map01210,map01230	M00432	R01213	RC00004,RC00470,RC02754	br01601,ko00000,ko00001,ko00002,ko01000				Brucellaceae	1J49U@118882,1PQM7@1224,2ACTT@1,2V2ZW@28211,312EP@2	NA|NA|NA
group_303	224914.BMEII0713	2.3e-217	761.1	Brucellaceae				ko:K07484					ko00000				Brucellaceae	1J40I@118882,1MUCX@1224,2TR59@28211,COG4372@1,COG4372@2	NA|NA|NA	S	Transposase C of IS166 homeodomain
ftsZ_1	439375.Oant_1750	3e-90	339.0	Brucellaceae	ftsZ			ko:K03531	ko04112,map04112				ko00000,ko00001,ko02048,ko03036,ko04812				Brucellaceae	1J2JA@118882,1MV2X@1224,2TS1Q@28211,COG0206@1,COG0206@2	NA|NA|NA	D	Essential cell division protein that forms a contractile ring structure (Z ring) at the future cell division site. The regulation of the ring assembly controls the timing and the location of cell division. One of the functions of the FtsZ ring is to recruit other cell division proteins to the septum to produce a new cell wall between the dividing cells. Binds GTP and shows GTPase activity
group_1244	224914.BMEI1408	3.9e-65	253.8	Alphaproteobacteria													Brucellaceae	1MVQ9@1224,2TTHG@28211,COG2801@1,COG2801@2	NA|NA|NA	L	PFAM Integrase catalytic region
group_1245	224914.BMEI1409	9.9e-67	259.2	Alphaproteobacteria													Brucellaceae	1MVQ9@1224,2TTHG@28211,COG2801@1,COG2801@2	NA|NA|NA	L	PFAM Integrase catalytic region
group_979	224914.BMEI1002	7e-62	243.0	Brucellaceae				ko:K07492					ko00000				Brucellaceae	1J4A7@118882,1RGRU@1224,2U8FJ@28211,COG3293@1,COG3293@2	NA|NA|NA	L	Putative transposase of IS4/5 family (DUF4096)
hin	224914.BMEI0901	6.3e-103	380.2	Brucellaceae													Brucellaceae	1J47H@118882,1MVK6@1224,2U605@28211,COG1961@1,COG1961@2	NA|NA|NA	L	Resolvase, N terminal domain
group_981	224914.BMEI0903	8.5e-254	882.5	Alphaproteobacteria													Brucellaceae	1RCC3@1224,2EBXN@1,2U2ZA@28211,335X0@2	NA|NA|NA
group_983	224914.BMEI1002	4.5e-56	224.6	Brucellaceae				ko:K07492					ko00000				Brucellaceae	1J4A7@118882,1RGRU@1224,2U8FJ@28211,COG3293@1,COG3293@2	NA|NA|NA	L	Putative transposase of IS4/5 family (DUF4096)
group_984	224914.BMEI0200	2.4e-127	461.5	Brucellaceae				ko:K07498					ko00000				Brucellaceae	1J3CZ@118882,1MWZ2@1224,2U2PF@28211,COG3316@1,COG3316@2	NA|NA|NA	L	DDE domain
group_985	224914.BMEII0184	4.7e-42	176.8	Alphaproteobacteria													Brucellaceae	1N0AJ@1224,2UDRV@28211,COG2963@1,COG2963@2	NA|NA|NA	L	Transposase
group_987	224914.BMEI1001	6.8e-31	140.2	Alphaproteobacteria													Brucellaceae	1NB03@1224,2TX51@28211,COG3385@1,COG3385@2	NA|NA|NA	L	to GB X71024 GB M96454 SP Q08082 PID 454221
group_988	224914.BMEI1002	6.4e-63	246.5	Brucellaceae				ko:K07492					ko00000				Brucellaceae	1J4A7@118882,1RGRU@1224,2U8FJ@28211,COG3293@1,COG3293@2	NA|NA|NA	L	Putative transposase of IS4/5 family (DUF4096)
hyaD	224914.BMEII0837	6.6e-195	686.4	Brucellaceae													Brucellaceae	1J2X6@118882,1R89T@1224,2U78K@28211,COG1216@1,COG1216@2	NA|NA|NA	S	Glycosyltransferase like family 2
group_1108	224914.BMEII0841	7.1e-102	376.7	Brucellaceae													Brucellaceae	1J2V2@118882,1N0XR@1224,2UEI0@28211,COG1434@1,COG1434@2	NA|NA|NA	S	DUF218 domain
wecA_2~~~wecA_1	224914.BMEII0839	7.4e-179	633.3	Brucellaceae			2.7.8.33,2.7.8.35	ko:K02851			R08856	RC00002	ko00000,ko01000,ko01003,ko01005				Brucellaceae	1J2S3@118882,1MWYW@1224,2TTW6@28211,COG0472@1,COG0472@2	NA|NA|NA	M	Glycosyl transferase family 4
glpG	224914.BMEI0739	3.1e-128	464.5	Brucellaceae													Brucellaceae	1J215@118882,1MYFP@1224,2TSJG@28211,COG0705@1,COG0705@2	NA|NA|NA	S	Rhomboid family
group_1177	224914.BMEI1001	6e-68	263.8	Alphaproteobacteria													Brucellaceae	1NB03@1224,2TX51@28211,COG3385@1,COG3385@2	NA|NA|NA	L	to GB X71024 GB M96454 SP Q08082 PID 454221
group_1190	224914.BMEII0710	1.3e-61	242.7	Alphaproteobacteria													Brucellaceae	1RM2E@1224,2U8WG@28211,COG3293@1,COG3293@2	NA|NA|NA	L	Putative transposase of IS4/5 family (DUF4096)
group_1196	224914.BMEI1341	0.0	1701.4	Brucellaceae													Brucellaceae	1J3ZW@118882,1QUSM@1224,2DBAU@1,2TW5Z@28211,2Z84H@2	NA|NA|NA	S	GTA TIM-barrel-like domain
group_1198	224914.BMEI0200	2.4e-127	461.5	Brucellaceae				ko:K07498					ko00000				Brucellaceae	1J3CZ@118882,1MWZ2@1224,2U2PF@28211,COG3316@1,COG3316@2	NA|NA|NA	L	DDE domain
hutI_1~~~hutI_2~~~nfdA_3	439375.Oant_3353	7.4e-178	630.6	Brucellaceae													Brucellaceae	1J35J@118882,1MWP2@1224,2TTRU@28211,COG1574@1,COG1574@2	NA|NA|NA	S	Amidohydrolase family
group_1201	1437448.AZRT01000023_gene1433	8.6e-61	240.0	Alphaproteobacteria													Brucellaceae	1NBBS@1224,2E3NG@1,2UGKW@28211,32YKK@2	NA|NA|NA	S	Protein of unknown function (DUF3168)
group_1224	224914.BMEI1401	1.5e-103	382.1	Alphaproteobacteria													Brucellaceae	1MVXQ@1224,2U0FG@28211,COG2801@1,COG2801@2	NA|NA|NA	L	COG2801 Transposase and inactivated derivatives
group_1225	1437448.AZRT01000023_gene1431	1.9e-82	312.0	Alphaproteobacteria													Brucellaceae	1MZ6F@1224,2CK39@1,2UBT5@28211,32SBG@2	NA|NA|NA
tufA_3~~~tufA_2~~~tufA_1~~~tuf	224914.BMEI0742	4.8e-221	773.5	Brucellaceae				ko:K02358					ko00000,ko03012,ko03029,ko04147				Brucellaceae	1J2G6@118882,1MVC0@1224,2TQP8@28211,COG0050@1,COG0050@2	NA|NA|NA	J	This protein promotes the GTP-dependent binding of aminoacyl-tRNA to the A-site of ribosomes during protein biosynthesis
tgt_2	224914.BMEI0890	2.5e-112	411.4	Brucellaceae	tgt		2.4.2.29	ko:K00773			R03789,R10209	RC00063	ko00000,ko01000,ko03016				Brucellaceae	1J2PV@118882,1MUCA@1224,2TR87@28211,COG0343@1,COG0343@2	NA|NA|NA	F	Catalyzes the base-exchange of a guanine (G) residue with the queuine precursor 7-aminomethyl-7-deazaguanine (PreQ1) at position 34 (anticodon wobble position) in tRNAs with GU(N) anticodons (tRNA-Asp, -Asn, -His and -Tyr). Catalysis occurs through a double-displacement mechanism. The nucleophile active site attacks the C1' of nucleotide 34 to detach the guanine base from the RNA, forming a coval…
group_23	224914.BMEI1692	2.9e-262	911.0	Alphaproteobacteria													Brucellaceae	1MX2W@1224,2UGGK@28211,COG1705@1,COG1705@2	NA|NA|NA	NU	Mannosyl-glycoprotein endo-beta-N-acetylglucosaminidase
hemL~~~hemL2	224914.BMEII0834	3e-267	927.2	Brucellaceae			5.4.3.8	ko:K01845	ko00860,ko01100,ko01110,ko01120,map00860,map01100,map01110,map01120	M00121	R02272	RC00677	ko00000,ko00001,ko00002,ko01000,ko01007				Brucellaceae	1J21S@118882,1MUY5@1224,2TU8Q@28211,COG0001@1,COG0001@2	NA|NA|NA	H	Aminotransferase class-III
group_55	224914.BMEII0847	2.9e-240	837.4	Brucellaceae													Brucellaceae	1J1W6@118882,1MY5T@1224,2TSZW@28211,COG0438@1,COG0438@2	NA|NA|NA	M	Glycosyl transferase 4-like domain
tgnB	224914.BMEI0894	1.8e-184	651.7	Brucellaceae													Brucellaceae	1J21J@118882,1MVF0@1224,2TTR7@28211,COG2141@1,COG2141@2	NA|NA|NA	C	Luciferase-like monooxygenase
dadA_2~~~dadA_3~~~dadA1_2	1437448.AZRT01000007_gene4726	1.1e-199	702.6	Brucellaceae			1.4.5.1	ko:K00285	ko00360,map00360		R01374,R09493	RC00006,RC00025	ko00000,ko00001,ko01000				Brucellaceae	1J3ES@118882,1MVIZ@1224,2TSQI@28211,COG0665@1,COG0665@2	NA|NA|NA	E	FAD binding domain
group_90	224914.BMEII0842	2.7e-238	830.9	Brucellaceae													Brucellaceae	1J1AP@118882,1R7MD@1224,28KF0@1,2U08E@28211,2ZA18@2	NA|NA|NA
group_91	224914.BMEII0840	4.9e-170	603.6	Brucellaceae													Brucellaceae	1J2F5@118882,1R6A0@1224,2TVNP@28211,COG0463@1,COG0463@2	NA|NA|NA	M	Glycosyl transferase family 2
group_104	439375.Oant_3390	2e-228	798.1	Brucellaceae													Brucellaceae	1J23G@118882,1MVD1@1224,2TUKG@28211,COG0500@1,COG0500@2	NA|NA|NA	H	Methyltransferase
qorA_2~~~qorA_1	224914.BMEI0302	1.5e-186	658.7	Brucellaceae			1.6.5.5	ko:K00344					ko00000,ko01000				Brucellaceae	1J2K0@118882,1MX8A@1224,2TR1J@28211,COG0604@1,COG0604@2	NA|NA|NA	C	Zinc-binding dehydrogenase
group_115	224914.BMEI0199	6.4e-268	929.5	Brucellaceae													Brucellaceae	1J3IW@118882,1Q210@1224,2TSKE@28211,COG3118@1,COG3118@2	NA|NA|NA	O	belongs to the thioredoxin family
group_123	224914.BMEII0717	0.0	1233.4	Alphaproteobacteria													Brucellaceae	1R5TN@1224,28JCZ@1,2USNI@28211,2Z97I@2	NA|NA|NA
mdtA_3~~~ttgA	224914.BMEI0892	1.9e-190	671.8	Brucellaceae				ko:K03585	ko01501,ko01503,map01501,map01503	M00646,M00647,M00699,M00718			ko00000,ko00001,ko00002,ko01504,ko02000,ko03036	2.A.6.2,8.A.1.6			Brucellaceae	1J29A@118882,1MUFW@1224,2U2CU@28211,COG0845@1,COG0845@2	NA|NA|NA	M	HlyD family secretion protein
mshA_3~~~mshA_1	224914.BMEI1404	2.4e-201	708.0	Alphaproteobacteria													Brucellaceae	1N9EV@1224,2TUG6@28211,COG0438@1,COG0438@2	NA|NA|NA	M	glycosyl transferase group 1
mshA_2~~~mshA_3	224914.BMEII0846	2e-230	804.7	Brucellaceae													Brucellaceae	1J2KK@118882,1MVKB@1224,2U53J@28211,COG0438@1,COG0438@2	NA|NA|NA	M	Glycosyltransferase Family 4
group_165	224914.BMEII0836	7.5e-225	786.2	Brucellaceae													Brucellaceae	1J2PG@118882,1R6AN@1224,2U30E@28211,COG2327@1,COG2327@2	NA|NA|NA	S	Polysaccharide pyruvyl transferase
mexB~~~mdtB_4~~~bepE_4~~~bepE_3~~~acrB~~~bepE_1	224914.BMEI0893	0.0	1806.6	Brucellaceae				ko:K18138	ko01501,ko01503,map01501,map01503	M00647,M00699,M00718			ko00000,ko00001,ko00002,ko01504,ko02000	2.A.6.2			Brucellaceae	1J2HV@118882,1MU48@1224,2TQT0@28211,COG0841@1,COG0841@2	NA|NA|NA	V	MMPL family
group_249	224914.BMEII0228	6.8e-178	629.8	Brucellaceae				ko:K07497					ko00000				Brucellaceae	1J33W@118882,1MVXQ@1224,2U0FG@28211,COG2801@1,COG2801@2	NA|NA|NA	L	HTH-like domain
group_251	224914.BMEI1002	1.7e-56	225.7	Brucellaceae				ko:K07492					ko00000				Brucellaceae	1J4A7@118882,1RGRU@1224,2U8FJ@28211,COG3293@1,COG3293@2	NA|NA|NA	L	Putative transposase of IS4/5 family (DUF4096)
group_253	224914.BMEI0903	8.5e-254	882.5	Alphaproteobacteria													Brucellaceae	1RCC3@1224,2EBXN@1,2U2ZA@28211,335X0@2	NA|NA|NA
group_254	224914.BMEI1814	1.7e-31	142.9	Alphaproteobacteria													Brucellaceae	1NB03@1224,2TX51@28211,COG3385@1,COG3385@2	NA|NA|NA	L	to GB X71024 GB M96454 SP Q08082 PID 454221
group_260	224914.BMEII0833	7e-261	906.0	Brucellaceae													Brucellaceae	1J1MX@118882,1R544@1224,2U1MT@28211,COG2730@1,COG2730@2	NA|NA|NA	G	Protein of unknown function (DUF4038)
mshA_1~~~mshA_3~~~mshA_4~~~mshA_2	224914.BMEII0835	6.2e-179	633.6	Brucellaceae													Brucellaceae	1J1VY@118882,1R46I@1224,2U2VZ@28211,COG0438@1,COG0438@2	NA|NA|NA	M	Glycosyl transferases group 1
hisJ~~~occT	439375.Oant_3710	1.1e-130	472.6	Brucellaceae				ko:K02030		M00236			ko00000,ko00002,ko02000	3.A.1.3			Brucellaceae	1J3PG@118882,1MXIA@1224,2TV6I@28211,COG0834@1,COG0834@2	NA|NA|NA	ET	Ligated ion channel L-glutamate- and glycine-binding site
gumH	224914.BMEII0845	1e-210	739.2	Brucellaceae													Brucellaceae	1J1HQ@118882,1MWEM@1224,2U1NW@28211,COG0438@1,COG0438@2	NA|NA|NA	M	Glycosyl transferases group 1
bin3	224914.BMEI1661	6e-112	410.2	Alphaproteobacteria													Brucellaceae	1R77A@1224,2TV2D@28211,COG1961@1,COG1961@2	NA|NA|NA	L	COG1961 Site-specific recombinases, DNA invertase Pin homologs
group_279	224914.BMEI1002	4.5e-63	247.3	Brucellaceae				ko:K07492					ko00000				Brucellaceae	1J4A7@118882,1RGRU@1224,2U8FJ@28211,COG3293@1,COG3293@2	NA|NA|NA	L	Putative transposase of IS4/5 family (DUF4096)
group_280	224914.BMEII0713	7.7e-180	637.1	Brucellaceae				ko:K07484					ko00000				Brucellaceae	1J40I@118882,1MUCX@1224,2TR59@28211,COG4372@1,COG4372@2	NA|NA|NA	S	Transposase C of IS166 homeodomain
group_286	224914.BMEI1398	5e-72	276.9	Brucellaceae				ko:K07492					ko00000				Brucellaceae	1J44H@118882,1P5HD@1224,2TUQI@28211,COG3293@1,COG3293@2	NA|NA|NA	L	Transposase DDE domain
group_287	439375.Oant_3932	2.7e-12	78.2	Brucellaceae													Brucellaceae	1J4AE@118882,1Q5VH@1224,2AJYX@1,2VC5N@28211,31AN4@2	NA|NA|NA
group_288	224914.BMEII0831	7.4e-263	912.5	Brucellaceae													Brucellaceae	1J2SQ@118882,1NDWT@1224,2TTYP@28211,COG4310@1,COG4310@2	NA|NA|NA	S	Domain of unknown function (DUF2172)
group_289	224914.BMEII0228	5.4e-172	610.1	Brucellaceae				ko:K07497					ko00000				Brucellaceae	1J33W@118882,1MVXQ@1224,2U0FG@28211,COG2801@1,COG2801@2	NA|NA|NA	L	HTH-like domain
# 121 queries scanned
# Total time (seconds): 31.1730759144
# Rate: 3.88 q/s
