# Supplementary material for: Genome Sequencing and Comparative Genomics of Indian Isolates of Brucella melitensis
Source: Front Microbiol. 2021 Aug 20;12:698069. doi: 10.3389/fmicb.2021.698069 (PMC8417702; doi:10.3389/fmicb.2021.698069)
Supplement: Supplementary Table 5 — MLST profiling of the genome analyzed. [file Table_5.XLSX]

## Sheet: Sheet1
FILE	SCHEME	ST	gap	aroA	glk	dnaK	gyrB	trpE	cobQ	int_hyp	omp25
63_9 uncompressed	brucella	8	3	2	3	2	1	5	3	2	8
66_59 uncompressed	brucella	8	3	2	3	2	1	5	3	2	8
2007BM-1 uncompressed	brucella	8	3	2	3	2	1	5	3	2	8
ADMAS-G1 uncompressed	brucella	-	3	5	3	2	1	12?	2?	2	10
BM_IND1 uncompressed	brucella	8	3	2	3	2	1	5	3	2	8
CIIMS-BH-2 uncompressed	brucella	8	3	2	3	2	1	5	3	2	8
CIIMS-NV-1 uncompressed	brucella	8	3	2	3	2	1	5	3	2	8
CIIMS-NV-5 uncompressed	brucella	8	3	2	3	2	1	5	3	2	8
CIIMS-PH-3 uncompressed	brucella	8	3	2	3	2	1	5	3	2	8
LMN17 uncompressed	brucella	8	3	2	3	2	1	5	3	2	8
LMN18 uncompressed	brucella	8	3	2	3	2	1	5	3	2	8
LMN19 uncompressed	brucella	8	3	2	3	2	1	5	3	2	8
LMN20 uncompressed	brucella	8	3	2	3	2	1	5	3	2	8
M5 uncompressed	brucella	8	3	2	3	2	1	5	3	2	8
Rev_1_passage_101 uncompressed	brucella	7	3	5	3	2	1	5	2	2	10
SKN25 uncompressed	brucella	8	3	2	3	2	1	5	3	2	8
TN_CUL_1 uncompressed	brucella	8	3	2	3	2	1	5	3	2	8
VB700 uncompressed	brucella	8	3	2	3	2	1	5	3	2	8
VB12455 uncompressed	brucella	8	3	2	3	2	1	5	3	2	8
