# Supplementary material for: Genome Sequencing and Comparative Genomics of Indian Isolates of Brucella melitensis
Source: Front Microbiol. 2021 Aug 20;12:698069. doi: 10.3389/fmicb.2021.698069 (PMC8417702; doi:10.3389/fmicb.2021.698069)
Supplement: Supplementary Table 6 — Table containing information regarding gubbins recombination prediction. [file Table_6.XLS]

## Sheet: Table S6
Node Total SNPs Num of SNPs inside recombinations Num of SNPs outside recombinations Num of Recombination Blocks Bases in Recombinations r/m rho/theta Genome Length Bases in Clonal Frame
CIIMS-NV-5.gz.fasta 0 0 0 0 1227 0.000000 0.000000 2758598 2757367
2007BM-1.gz.fasta 0 0 0 0 293 0.000000 0.000000 2758512 2758217
CIIMS-PH-3.gz.fasta 2498 2440 58 13 15855 42.068966 0.224138 2743594 2742363
M5.gz.fasta 1586 1399 187 12 4414 7.481283 0.064171 2751983 2751743
BM_IND1.gz.fasta 3310 3151 159 13 17853 19.817610 0.081761 2728584 2728568
VB12455.gz.fasta 1349 1311 38 8 4097 34.500000 0.210526 2724627 2724016
66_59.gz.fasta 36 0 36 0 175 0.000000 0.000000 2759864 2759686
CIIMS-NV-1.gz.fasta 155 112 43 1 293 2.604651 0.023256 2758871 2758576
SKN25.gz.fasta 1596 1448 148 10 10389 9.783784 0.067568 2671029 2671013
63_9.gz.fasta 845 762 83 4 2135 9.180723 0.048193 2758499 2758067
LMN17.gz.fasta 3 0 3 0 444 0.000000 0.000000 2758079 2757630
VB700.gz.fasta 283 218 65 4 3020 3.353846 0.061538 2717492 2716743
LMN20.gz.fasta 0 0 0 0 723 0.000000 0.000000 2757272 2756543
CIIMS-BH-2.gz.fasta 283 250 33 2 1151 7.575758 0.060606 2759423 2759128
Rev_1_passage_101.gz.fasta 0 0 0 0 29956 0.000000 0.000000 2760035 2730246
TN_CUL_1.gz.fasta 0 0 0 0 746 0.000000 0.000000 2759107 2758358
ADMAS-G1.gz.fasta 7892 7568 324 23 70237 23.358025 0.070988 2392480 2366852
LMN18.gz.fasta 25 22 3 1 723 7.333333 0.333333 2758075 2757346
LMN19.gz.fasta 115 112 3 1 723 37.333332 0.333333 2758235 2757506
internal_26 135 112 23 1 293 4.869565 0.043478 2762405 2762110
internal_25 71 71 0 1 293 0.000000 0.000000 2762712 2762472
internal_24 53 41 12 1 238 3.416667 0.083333 2766848 2766832
internal_23 58 0 58 0 15 0.000000 0.000000 2768218 2768202
internal_32 114 112 2 1 723 56.000000 0.500000 2758595 2757866
internal_31 138 137 1 2 723 137.000000 2.000000 2758998 2758549
internal_30 16 16 0 1 444 0.000000 0.000000 2759000 2758568
internal_29 83 28 55 2 427 0.509091 0.036364 2760900 2760722
internal_28 77 37 40 1 175 0.925000 0.025000 2760935 2760775
internal_33 437 401 36 4 1227 11.138889 0.111111 2771311 2771151
internal_27 124 28 96 2 157 0.291667 0.020833 2772262 2772246
internal_22 6 0 6 0 15 0.000000 0.000000 2777264 2777248
internal_21 33 11 22 1 15 0.500000 0.045455 2780900 2780900
internal_35 3104 1274 1830 10 29956 0.696175 0.005464 2784759 2784376
internal_20 146 139 7 2 746 19.857143 0.285714 2764672 2763923
internal_36 150 138 12 2 746 11.500000 0.166667 2767668 2767285
internal_34 155 33 122 1 382 0.270492 0.008197 2805311 2805311
internal_ROOT 0 0 0 0 0 0.000000 0.000000 2815291 2815291
